# Supplementary material for: Causal effects of glutamine and lipid-related metabolites on alopecia areata: A 2-sample Mendelian randomization study
Source: Medicine (Baltimore). 2025 Dec 12;104(50):e46312. doi: 10.1097/MD.0000000000046312 (PMC12708083; doi:10.1097/MD.0000000000046312)
Supplement: Supplementary file 1 [file medi-104-e46312-s001.xlsx]

## Sheet: Supplementary Table 1
supplement Table1 IVs of 123 blood metabolites
SNP	effect_allele.exposure	other_allele.exposure	effect_allele.outcome	other_allele.outcome	beta.exposure	beta.outcome	eaf.exposure	eaf.outcome	id.outcome	chr.outcome	pos.outcome	pval.outcome	se.outcome	samplesize.outcome	outcome	mr_keep.outcome	se.exposure	pos.exposure	chr.exposure	samplesize.exposure	pval.exposure	id.exposure	exposure	mr_keep.exposure	pval_origin.exposure	data_source.exposure	action	mr_keep	rsq.exposure	effective_n.exposure	rsq.outcome	effective_n.outcome	steiger_dir	steiger_pval	R2	F	FMean	F_pow_beta_se
rs11604424	T	C	T	C	-0.078229	-0.0348215	0.756603	0.755588	gen_samplesize_finngen_R9_L12_ALOPECAREATA	11	116780399	0.581379	0.0631543	361822	outcome	TRUE	4.92e-08	0.014229	13494	11	116651115	met-c-858	Free cholesterol || id:met-c-858	TRUE	reported	igd	2	TRUE	0.00223531	13494	8.4e-07	361822	TRUE	1.21e-07	0.00225397	30.4793	90.9225	30.2264
rs1260326	C	T	C	T	0.070956	0.0154949	0.636873	0.650736	gen_samplesize_finngen_R9_L12_ALOPECAREATA	2	27508073	0.786397	0.0571786	361822	outcome	TRUE	27730940	2	13171	0.012833	4.03999e-08	met-c-845	Ratio of bisallylic groups to total fatty acids || id:met-c-845	TRUE	reported	igd	2	TRUE	0.00231613	13171	2.02963e-07	361822	TRUE	7.52564e-08	0.00232873	30.7387	97.5943	30.5719
rs7729232	A	T	A	T	0.406556	0.0851638	0.00448	0.00197074	gen_samplesize_finngen_R9_L12_ALOPECAREATA	5	155178380	0.889971	0.615607	361822	outcome	TRUE	1.79e-08	0.072062	20836	5	154557940	met-c-859	Glucose || id:met-c-859	TRUE	reported	igd	2	TRUE	0.00152543	20836	5.29e-08	361822	TRUE	4.97e-08	0.00147434	30.7618	90.9225	31.8294
rs12365864	G	A	G	A	-0.092945	0.016328	0.160777	0.159353	gen_samplesize_finngen_R9_L12_ALOPECAREATA	11	116618319	0.826186	0.0743548	361822	outcome	TRUE	116489036	11	13473	0.016927	4.94003e-08	met-c-854	Description of average fatty acid chain length, not actual carbon number || id:met-c-854	TRUE	reported	igd	2	TRUE	0.00223317	13473	1.33277e-07	361822	TRUE	8.90899e-08	0.00233122	31.4773	97.5943	30.1503
rs762523	G	A	G	A	0.053168	-0.0150626	0.660497	0.672215	gen_samplesize_finngen_R9_L12_ALOPECAREATA	22	19193077	0.794658	0.0578736	361822	outcome	TRUE	0.009672	19180589	22	24869	3.96004e-08	met-c-894	Lactate || id:met-c-894	TRUE	reported	igd	2	TRUE	0.00121372	24869	1.87217e-07	361822	TRUE	1.51903e-07	0.00126778	31.566	87.8557	30.2182
rs4149307	T	C	T	C	0.096931	0.116848	0.119911	0.110639	gen_samplesize_finngen_R9_L12_ALOPECAREATA	9	104827463	0.175531	0.0862575	361822	outcome	TRUE	0.017529	107589744	9	15985	3.55001e-08	met-c-943	Cholesterol esters in very large HDL || id:met-c-943	TRUE	reported	igd	2	TRUE	0.00190951	15985	5.07171e-06	361822	TRUE	2.88184e-07	0.00198308	31.7586	87.8557	30.5781
rs4953023	A	G	A	G	-0.104804	-0.144421	0.081803	0.0818564	gen_samplesize_finngen_R9_L12_ALOPECAREATA	2	43846861	0.147124	0.0996165	361822	outcome	TRUE	0.018738	44074000	2	19268	3.49004e-08	met-c-955	Phospholipids in very small VLDL || id:met-c-955	TRUE	reported	igd	2	TRUE	0.00162111	19268	5.80902e-06	361822	TRUE	3.01772e-07	0.00165003	31.8419	87.8557	31.2831
rs77451458	A	G	A	G	0.10633	-0.0762654	0.11792	0.118383	gen_samplesize_finngen_R9_L12_ALOPECAREATA	18	49409935	0.366449	0.0844442	361822	outcome	TRUE	0.019002	46936305	18	13514	2.69998e-08	met-c-937	Total phosphoglycerides || id:met-c-937	TRUE	reported	igd	2	TRUE	0.002312	13514	2.25435e-06	361822	TRUE	1.03534e-07	0.002352	31.8551	87.8557	31.3122
rs34346326	C	T	C	T	-0.076464	-0.137228	0.170382	0.178072	gen_samplesize_finngen_R9_L12_ALOPECAREATA	7	73601851	0.0532427	0.070994	361822	outcome	TRUE	73016181	7	19267	0.013669	3.58996e-08	met-c-956	Triglycerides in very small VLDL || id:met-c-956	TRUE	reported	igd	2	TRUE	0.00162169	19267	1.03263e-05	361822	TRUE	5.31607e-07	0.0016529	31.8958	97.5943	31.2925
rs7811833	C	A	C	A	0.086136	-0.0987801	0.872322	0.872017	gen_samplesize_finngen_R9_L12_ALOPECAREATA	7	79334457	0.226919	0.0817489	361822	outcome	TRUE	78963773	7	19272	0.015344	2.74e-08	met-c-941	Mean diameter for VLDL particles || id:met-c-941	TRUE	reported	igd	2	TRUE	0.00163268	19272	4.03535e-06	361822	TRUE	2.03014e-07	0.00165269	31.9001	97.5943	31.5132
rs2169387	G	A	G	A	0.08563	-0.0801818	0.870251	0.854771	gen_samplesize_finngen_R9_L12_ALOPECAREATA	8	9323885	0.302023	0.0776876	361822	outcome	TRUE	0.015451	9181395	8	19257	3.61002e-08	met-c-838	Acetoacetate || id:met-c-838	TRUE	reported	igd	2	TRUE	0.00159259	19257	2.94411e-06	361822	TRUE	2.38335e-07	0.00165589	31.937	87.8557	30.7142
rs686030	A	C	A	C	0.086153	0.132657	0.872197	0.881849	gen_samplesize_finngen_R9_L12_ALOPECAREATA	9	15304784	0.116587	0.0845348	361822	outcome	TRUE	0.015303	15304782	9	19272	2.09002e-08	met-c-945	Total lipids in very large HDL || id:met-c-945	TRUE	reported	igd	2	TRUE	0.00164207	19272	6.80603e-06	361822	TRUE	2.88019e-07	0.00165473	31.9394	87.8557	31.6948
rs2965146	C	T	C	T	-0.058637	0.0691863	0.403621	0.395176	gen_samplesize_finngen_R9_L12_ALOPECAREATA	19	44687713	0.213804	0.0556529	361822	outcome	TRUE	4.56e-08	0.010544	19270	19	45190985	met-c-881	Cholesterol esters in large VLDL || id:met-c-881	TRUE	reported	igd	2	TRUE	0.00160251	19270	4.27e-06	361822	TRUE	2.78e-07	0.00165527	31.9467	90.9225	30.9266
rs75551077	C	G	C	G	0.102476	-0.0325602	0.086418	0.0874998	gen_samplesize_finngen_R9_L12_ALOPECAREATA	8	19982897	0.734482	0.0959993	361822	outcome	TRUE	0.018391	19840408	8	19268	2.90998e-08	met-c-945	Total lipids in very large HDL || id:met-c-945	TRUE	reported	igd	2	TRUE	0.00160895	19268	3.1794e-07	361822	TRUE	8.72057e-08	0.00165816	31.9991	87.8557	31.048
rs8107974	T	A	T	A	-0.117349	0.0115513	0.064357	0.0647528	gen_samplesize_finngen_R9_L12_ALOPECAREATA	19	19277691	0.916961	0.110791	361822	outcome	TRUE	19388500	19	19269	0.020932	3.51998e-08	met-c-925	Total lipids in small LDL || id:met-c-925	TRUE	reported	igd	2	TRUE	0.0016286	19269	3.00442e-08	361822	TRUE	5.40085e-08	0.00165842	32.0059	97.5943	31.4295
rs34042070	G	C	G	C	0.072196	0.0771489	0.19909	0.194776	gen_samplesize_finngen_R9_L12_ALOPECAREATA	16	72067626	0.259972	0.0684881	361822	outcome	TRUE	72101525	16	19268	0.012869	3.47e-08	met-c-905	Cholesterol esters in medium LDL || id:met-c-905	TRUE	reported	igd	2	TRUE	0.00163093	19268	3.507e-06	361822	TRUE	1.87293e-07	0.00166222	32.0777	97.5943	31.4729
rs34042070	G	C	G	C	0.072208	0.0771489	0.19909	0.194776	gen_samplesize_finngen_R9_L12_ALOPECAREATA	16	72067626	0.259972	0.0684881	361822	outcome	TRUE	0.012872	72101525	16	19268	3.47e-08	met-c-883	Total lipids in large LDL || id:met-c-883	TRUE	reported	igd	2	TRUE	0.00163072	19268	3.507e-06	361822	TRUE	1.87662e-07	0.00166278	32.0884	87.8557	31.4687
rs12325419	A	G	A	G	-0.082062	0.14522	0.120221	0.110613	gen_samplesize_finngen_R9_L12_ALOPECAREATA	16	70335006	0.0939226	0.0866953	361822	outcome	TRUE	4.55e-08	0.014985	22500	16	70368909	met-c-897	Leucine || id:met-c-897	TRUE	reported	igd	2	TRUE	0.00133121	22500	7.75e-06	361822	TRUE	9.25e-07	0.00142452	32.0945	90.9225	29.9896
rs174418	C	T	C	T	-0.069461	-0.0119043	0.56242	0.554677	gen_samplesize_finngen_R9_L12_ALOPECAREATA	15	58395404	0.827641	0.0546749	361822	outcome	TRUE	0.01255	58687603	15	13494	4.14e-08	met-c-853	Free cholesterol to esterified cholesterol ratio || id:met-c-853	TRUE	reported	igd	2	TRUE	0.00226534	13494	1.3102e-07	361822	TRUE	7.01377e-08	0.00237482	32.1173	87.8557	30.6334
rs3741298	T	C	T	C	-0.081907	-0.0146894	0.769952	0.768475	gen_samplesize_finngen_R9_L12_ALOPECAREATA	11	116786845	0.819623	0.0644189	361822	outcome	TRUE	0.014524	116657561	11	13495	2.29002e-08	met-c-853	Free cholesterol to esterified cholesterol ratio || id:met-c-853	TRUE	reported	igd	2	TRUE	0.00235147	13495	1.43711e-07	361822	TRUE	3.98492e-08	0.00237659	32.1437	87.8557	31.8031
rs34562254	A	G	A	G	-0.094453	0.119057	0.104461	0.100275	gen_samplesize_finngen_R9_L12_ALOPECAREATA	17	16939677	0.189356	0.0907108	361822	outcome	TRUE	0.016936	16842991	17	19269	2.71e-08	met-c-943	Cholesterol esters in very large HDL || id:met-c-943	TRUE	reported	igd	2	TRUE	0.00161174	19269	4.76099e-06	361822	TRUE	2.78356e-07	0.00166917	32.2136	87.8557	31.1035
rs1883025	T	C	T	C	-0.073084	-0.0377684	0.193849	0.195681	gen_samplesize_finngen_R9_L12_ALOPECAREATA	9	104902020	0.582218	0.0686514	361822	outcome	TRUE	0.01304	107664301	9	19270	2.77997e-08	met-c-865	Mean diameter for HDL particles || id:met-c-865	TRUE	reported	igd	2	TRUE	0.00162759	19270	8.36499e-07	361822	TRUE	9.51457e-08	0.00166938	32.2194	87.8557	31.4116
rs72739708	T	A	T	A	0.113507	-0.112909	0.062024	0.0770047	gen_samplesize_finngen_R9_L12_ALOPECAREATA	15	57441581	0.269082	0.102164	361822	outcome	TRUE	0.020574	57733779	15	21532	4.95005e-08	met-c-948	Triglycerides in very large HDL || id:met-c-948	TRUE	reported	igd	2	TRUE	0.00141173	21532	3.37573e-06	361822	TRUE	3.45877e-07	0.00149909	32.3238	87.8557	30.4374
rs13392272	T	C	T	C	0.070709	-0.0772752	0.399678	0.403075	gen_samplesize_finngen_R9_L12_ALOPECAREATA	2	20994618	0.163294	0.0554311	361822	outcome	TRUE	0.012562	21217490	2	13474	2.07998e-08	met-c-935	Sphingomyelins || id:met-c-935	TRUE	reported	igd	2	TRUE	0.00234628	13474	5.37129e-06	361822	TRUE	1.43769e-07	0.00239924	32.4003	87.8557	31.6834
rs4939883	C	T	C	T	0.073095	-0.0908857	0.830956	0.823166	gen_samplesize_finngen_R9_L12_ALOPECAREATA	18	49640844	0.201257	0.0711169	361822	outcome	TRUE	2.32e-08	0.012957	21558	18	47167214	met-c-898	Total cholesterol in medium HDL || id:met-c-898	TRUE	reported	igd	2	TRUE	0.0014742	21558	4.51e-06	361822	TRUE	2.27e-07	0.00150101	32.4044	90.9225	31.8249
rs2965146	C	T	C	T	-0.055695	0.0691863	0.410662	0.395176	gen_samplesize_finngen_R9_L12_ALOPECAREATA	19	44687713	0.213804	0.0556529	361822	outcome	TRUE	0.009995	45190985	19	21556	4.21998e-08	met-c-904	Total cholesterol in medium LDL || id:met-c-904	TRUE	reported	igd	2	TRUE	0.00143851	21556	4.2714e-06	361822	TRUE	3.10111e-07	0.00150145	32.411	87.8557	31.0504
rs11820792	T	G	T	G	-0.086199	-0.036024	0.202308	0.203475	gen_samplesize_finngen_R9_L12_ALOPECAREATA	11	67638496	0.592352	0.0672804	361822	outcome	TRUE	0.015563	67405967	11	13499	3.48001e-08	met-c-936	Total fatty acids || id:met-c-936	TRUE	reported	igd	2	TRUE	0.00226775	13499	7.92344e-07	361822	TRUE	9.58473e-08	0.00239819	32.4461	87.8557	30.6773
rs62523994	A	G	A	G	0.059451	0.103744	0.390666	0.393033	gen_samplesize_finngen_R9_L12_ALOPECAREATA	8	143952414	0.0625878	0.0557134	361822	outcome	TRUE	145026582	8	19268	0.010612	3.42003e-08	met-c-869	Total lipids in IDL || id:met-c-869	TRUE	reported	igd	2	TRUE	0.00162639	19268	9.58319e-06	361822	TRUE	4.69185e-07	0.00168271	32.4737	97.5943	31.3851
rs72999033	T	C	T	C	-0.121953	0.0206989	0.061332	0.0639861	gen_samplesize_finngen_R9_L12_ALOPECAREATA	19	19255823	0.852456	0.111293	361822	outcome	TRUE	0.021584	19366632	19	18957	1.94998e-08	met-c-957	Total lipids in chylomicrons and largest VLDL particles || id:met-c-957	TRUE	reported	igd	2	TRUE	0.00168138	18957	9.56018e-08	361822	TRUE	4.64079e-08	0.00171244	32.5149	87.8557	31.9243
rs4296389	T	C	T	C	-0.059228	0.00104603	0.3131	0.324476	gen_samplesize_finngen_R9_L12_ALOPECAREATA	2	20943234	0.9856	0.0579575	361822	outcome	TRUE	2.4e-08	0.010528	21541	2	21142994	met-c-952	Triglycerides in very large VLDL || id:met-c-952	TRUE	reported	igd	2	TRUE	0.00146723	21541	9e-10	361822	TRUE	4.77e-08	0.0015089	32.5493	90.9225	31.6492
rs6544366	T	G	T	G	0.062056	0.00400428	0.267871	0.279145	gen_samplesize_finngen_R9_L12_ALOPECAREATA	2	20981153	0.947203	0.0604697	361822	outcome	TRUE	0.010993	21204025	2	21556	2.30001e-08	met-c-876	Free cholesterol in large HDL || id:met-c-876	TRUE	reported	igd	2	TRUE	0.00147627	21556	1.21194e-08	361822	TRUE	4.57995e-08	0.00151047	32.6058	87.8557	31.8666
rs2965160	G	A	G	A	-0.057031	0.0925513	0.368534	0.38316	gen_samplesize_finngen_R9_L12_ALOPECAREATA	19	44692865	0.0986688	0.056046	361822	outcome	TRUE	45196135	19	21558	0.010279	4.33002e-08	met-c-871	Phospholipids in IDL || id:met-c-871	TRUE	reported	igd	2	TRUE	0.00142604	21558	7.53668e-06	361822	TRUE	5.8198e-07	0.00151384	32.6818	97.5943	30.7837
rs2965155	C	T	C	T	-0.058634	0.0867124	0.438699	0.428039	gen_samplesize_finngen_R9_L12_ALOPECAREATA	19	44685199	0.115098	0.0550315	361822	outcome	TRUE	45188471	19	19272	0.01048	3.79001e-08	met-c-907	Concentration of medium LDL particles || id:met-c-907	TRUE	reported	igd	2	TRUE	0.00162177	19272	6.8619e-06	361822	TRUE	3.47569e-07	0.00169313	32.682	97.5943	31.3023
rs1461729	G	A	G	A	0.086363	-0.0591692	0.861933	0.844503	gen_samplesize_finngen_R9_L12_ALOPECAREATA	8	9329732	0.433469	0.0755414	361822	outcome	TRUE	1.77e-08	0.015193	18400	8	9187242	met-c-842	Apolipoprotein A-I || id:met-c-842	TRUE	reported	igd	2	TRUE	0.00175322	18400	1.7e-06	361822	TRUE	7.83e-08	0.00177521	32.7183	90.9225	32.3123
rs73066442	G	A	G	A	0.06736	0.0371947	0.249027	0.246231	gen_samplesize_finngen_R9_L12_ALOPECAREATA	7	21553355	0.556874	0.0633111	361822	outcome	TRUE	21592973	7	19269	0.011945	2.94999e-08	met-c-905	Cholesterol esters in medium LDL || id:met-c-905	TRUE	reported	igd	2	TRUE	0.00164779	19269	9.53914e-07	361822	TRUE	8.27455e-08	0.00169709	32.7534	97.5943	31.8003
rs79225634	T	C	T	C	0.06778	-0.016394	0.353574	0.357553	gen_samplesize_finngen_R9_L12_ALOPECAREATA	5	75323814	0.772079	0.056598	361822	outcome	TRUE	74619639	5	15608	0.012026	2.86999e-08	met-c-954	Concentration of very small VLDL particles || id:met-c-954	TRUE	reported	igd	2	TRUE	0.00203136	15608	2.31886e-07	361822	TRUE	4.83073e-08	0.00210006	32.8425	97.5943	31.7659
rs2965155	C	T	C	T	-0.058828	0.0867124	0.438699	0.428039	gen_samplesize_finngen_R9_L12_ALOPECAREATA	19	44685199	0.115098	0.0550315	361822	outcome	TRUE	3.44e-08	0.01048	19272	19	45188471	met-c-906	Total lipids in medium LDL || id:met-c-906	TRUE	reported	igd	2	TRUE	0.0016325	19272	6.86e-06	361822	TRUE	3.16e-07	0.00170436	32.899	90.9225	31.5098
rs28456	G	A	G	A	-0.060546	-0.0154009	0.368426	0.389124	gen_samplesize_finngen_R9_L12_ALOPECAREATA	11	61822009	0.78159	0.0555491	361822	outcome	TRUE	61589481	11	19266	0.010676	1.81999e-08	met-c-896	Mean diameter for LDL particles || id:met-c-896	TRUE	reported	igd	2	TRUE	0.0016668	19266	2.12444e-07	361822	TRUE	4.70752e-08	0.00170599	32.9203	97.5943	32.1628
rs75835816	C	G	C	G	-0.211733	-0.459749	0.0194	0.0215864	gen_samplesize_finngen_R9_L12_ALOPECAREATA	8	20028002	0.0147394	0.188521	361822	outcome	TRUE	3.8e-08	0.038142	19271	8	19885513	met-c-903	Phospholipids in medium HDL || id:met-c-903	TRUE	reported	igd	2	TRUE	0.00159668	19271	1.64e-05	361822	TRUE	1.18e-06	0.00170569	32.9231	90.9225	30.8156
rs174547	C	T	C	T	-0.0712	0.00414619	0.402113	0.413323	gen_samplesize_finngen_R9_L12_ALOPECAREATA	11	61803311	0.939917	0.0550078	361822	outcome	TRUE	0.012495	61570783	11	13495	1.63001e-08	met-c-853	Free cholesterol to esterified cholesterol ratio || id:met-c-853	TRUE	reported	igd	2	TRUE	0.00240068	13495	1.57021e-08	361822	TRUE	2.4305e-08	0.00243757	32.9705	87.8557	32.4704
rs34042070	G	C	G	C	0.068986	0.0771489	0.20157	0.194776	gen_samplesize_finngen_R9_L12_ALOPECAREATA	16	72067626	0.259972	0.0684881	361822	outcome	TRUE	2.68e-08	0.012217	21547	16	72101525	met-c-880	Total cholesterol in large LDL || id:met-c-880	TRUE	reported	igd	2	TRUE	0.00147776	21547	3.51e-06	361822	TRUE	1.82e-07	0.00153184	33.0542	90.9225	31.8855
rs144723570	T	C	T	C	-0.332453	0.344934	0.01117	0.00844199	gen_samplesize_finngen_R9_L12_ALOPECAREATA	21	43824585	0.246692	0.297762	361822	outcome	TRUE	45244466	21	13523	0.059815	3.42003e-08	met-c-893	18:2, linoleic acid (LA) || id:met-c-893	TRUE	reported	igd	2	TRUE	0.0022795	13523	3.70885e-06	361822	TRUE	1.65106e-07	0.00244155	33.093	97.5943	30.8916
rs686030	A	C	A	C	0.082639	0.132657	0.870957	0.881849	gen_samplesize_finngen_R9_L12_ALOPECAREATA	9	15304784	0.116587	0.0845348	361822	outcome	TRUE	0.014555	15304782	9	21539	1.47001e-08	met-c-942	Total cholesterol in very large HDL || id:met-c-942	TRUE	reported	igd	2	TRUE	0.00149455	21539	6.80603e-06	361822	TRUE	2.71143e-07	0.00153508	33.1119	87.8557	32.2363
rs62523994	A	G	A	G	0.060131	0.103744	0.390666	0.393033	gen_samplesize_finngen_R9_L12_ALOPECAREATA	8	143952414	0.0625878	0.0557134	361822	outcome	TRUE	0.010607	145026582	8	19268	2.34002e-08	met-c-867	Total cholesterol in IDL || id:met-c-867	TRUE	reported	igd	2	TRUE	0.00166531	19268	9.58319e-06	361822	TRUE	3.33448e-07	0.00172142	33.2221	87.8557	32.1375
rs635634	T	C	T	C	0.069575	-0.0886048	0.198427	0.201738	gen_samplesize_finngen_R9_L12_ALOPECAREATA	9	133279427	0.190503	0.0676841	361822	outcome	TRUE	0.012347	136155000	9	21556	2.98999e-08	met-c-895	Total cholesterol in LDL || id:met-c-895	TRUE	reported	igd	2	TRUE	0.00147101	21556	4.73638e-06	361822	TRUE	2.43779e-07	0.00153986	33.2413	87.8557	31.7529
rs6065904	A	G	A	G	0.069419	-0.0110786	0.233223	0.225354	gen_samplesize_finngen_R9_L12_ALOPECAREATA	20	45906012	0.865377	0.0653473	361822	outcome	TRUE	0.012241	44534651	20	19272	2.24001e-08	met-c-913	Concentration of medium VLDL particles || id:met-c-913	TRUE	reported	igd	2	TRUE	0.00166616	19272	7.94368e-08	361822	TRUE	4.11159e-08	0.00172356	33.2704	87.8557	32.1605
rs3741521	A	G	A	G	-0.059876	0.0414254	0.59774	0.57002	gen_samplesize_finngen_R9_L12_ALOPECAREATA	12	124779747	0.453885	0.0553109	361822	outcome	TRUE	0.0107	125264293	12	19270	2.53998e-08	met-c-945	Total lipids in very large HDL || id:met-c-945	TRUE	reported	igd	2	TRUE	0.00162254	19270	1.55031e-06	361822	TRUE	1.27382e-07	0.00172407	33.2767	87.8557	31.314
rs9358816	C	T	C	T	-0.070867	-0.00443837	0.572194	0.588161	gen_samplesize_finngen_R9_L12_ALOPECAREATA	6	24988292	0.935949	0.055229	361822	outcome	TRUE	0.012541	24988520	6	13503	1.97002e-08	met-c-857	Omega-7, omega-9 and saturated fatty acids || id:met-c-857	TRUE	reported	igd	2	TRUE	0.00235956	13503	1.78493e-08	361822	TRUE	3.19074e-08	0.00245872	33.2769	87.8557	31.9318
rs16996148	T	G	T	G	-0.1314	-0.0268743	0.067418	0.0671729	gen_samplesize_finngen_R9_L12_ALOPECAREATA	19	19547663	0.805129	0.108928	361822	outcome	TRUE	19658472	19	15296	0.022804	1.12001e-08	met-c-950	Concentration of very large VLDL particles || id:met-c-950	TRUE	reported	igd	2	TRUE	0.00216624	15296	1.6823e-07	361822	TRUE	2.24218e-08	0.00217112	33.2773	97.5943	33.2023
rs8107974	T	A	T	A	-0.142575	0.0115513	0.064736	0.0647528	gen_samplesize_finngen_R9_L12_ALOPECAREATA	19	19277691	0.916961	0.110791	361822	outcome	TRUE	0.024947	19388500	19	13493	1.47999e-08	met-c-853	Free cholesterol to esterified cholesterol ratio || id:met-c-853	TRUE	reported	igd	2	TRUE	0.00241521	13493	3.00442e-08	361822	TRUE	2.28081e-08	0.00246148	33.2898	87.8557	32.6626
rs12916	C	T	C	T	0.056629	-0.0862384	0.42383	0.453311	gen_samplesize_finngen_R9_L12_ALOPECAREATA	5	75360714	0.113697	0.0545194	361822	outcome	TRUE	0.010083	74656539	5	21238	2.68999e-08	met-c-914	Phospholipids in medium VLDL || id:met-c-914	TRUE	reported	igd	2	TRUE	0.00148314	21238	6.91518e-06	361822	TRUE	3.68626e-07	0.00156621	33.3122	87.8557	31.5427
rs2965155	C	T	C	T	-0.055883	0.0867124	0.446165	0.428039	gen_samplesize_finngen_R9_L12_ALOPECAREATA	19	44685199	0.115098	0.0550315	361822	outcome	TRUE	0.010032	45188471	19	21558	4.27996e-08	met-c-895	Total cholesterol in LDL || id:met-c-895	TRUE	reported	igd	2	TRUE	0.00143745	21558	6.8619e-06	361822	TRUE	4.73956e-07	0.00154335	33.3199	87.8557	31.0302
rs2044333	A	G	A	G	0.058777	0.0524034	0.490095	0.500909	gen_samplesize_finngen_R9_L12_ALOPECAREATA	15	58354457	0.335009	0.0543561	361822	outcome	TRUE	0.010381	58646656	15	19270	2.37001e-08	met-c-955	Phospholipids in very small VLDL || id:met-c-955	TRUE	reported	igd	2	TRUE	0.00166103	19270	2.56879e-06	361822	TRUE	1.16728e-07	0.00172669	33.3274	87.8557	32.058
rs686030	A	C	A	C	0.08805	0.132657	0.872197	0.881849	gen_samplesize_finngen_R9_L12_ALOPECAREATA	9	15304784	0.116587	0.0845348	361822	outcome	TRUE	1.21e-08	0.015331	19272	9	15304782	met-c-947	Phospholipids in very large HDL || id:met-c-947	TRUE	reported	igd	2	TRUE	0.00170881	19272	6.81e-06	361822	TRUE	1.59e-07	0.0017284	33.3639	90.9225	32.9851
rs2965155	C	T	C	T	-0.059257	0.0867124	0.438699	0.428039	gen_samplesize_finngen_R9_L12_ALOPECAREATA	19	44685199	0.115098	0.0550315	361822	outcome	TRUE	45188471	19	19272	0.010486	2.71e-08	met-c-884	Concentration of large LDL particles || id:met-c-884	TRUE	reported	igd	2	TRUE	0.00165447	19272	6.8619e-06	361822	TRUE	2.59982e-07	0.00172931	33.3814	97.5943	31.9345
rs2954022	A	C	A	C	-0.055659	0.0101081	0.484489	0.466009	gen_samplesize_finngen_R9_L12_ALOPECAREATA	8	125470379	0.852551	0.0543843	361822	outcome	TRUE	2.25e-08	0.009805	21553	8	126482621	met-c-882	Free cholesterol in large LDL || id:met-c-882	TRUE	reported	igd	2	TRUE	0.001493	21553	9.55e-08	361822	TRUE	4.52e-08	0.00154747	33.4012	90.9225	32.2237
rs115849089	A	G	A	G	-0.098306	-0.0166413	0.101349	0.108363	gen_samplesize_finngen_R9_L12_ALOPECAREATA	8	20054859	0.849253	0.0875528	361822	outcome	TRUE	0.017325	19912370	8	18957	1.7e-08	met-c-957	Total lipids in chylomicrons and largest VLDL particles || id:met-c-957	TRUE	reported	igd	2	TRUE	0.00169571	18957	9.98486e-08	361822	TRUE	4.08625e-08	0.00176036	33.4264	87.8557	32.1969
rs964184	C	G	C	G	0.084235	-0.0278824	0.857677	0.854959	gen_samplesize_finngen_R9_L12_ALOPECAREATA	11	116778201	0.717903	0.0771806	361822	outcome	TRUE	0.01456	116648917	11	19271	1.02e-08	met-c-899	Cholesterol esters in medium HDL || id:met-c-899	TRUE	reported	igd	2	TRUE	0.001734	19271	3.60704e-07	361822	TRUE	2.78872e-08	0.00173226	33.4369	87.8557	33.4705
rs3741521	A	G	A	G	-0.060032	0.0414254	0.59774	0.57002	gen_samplesize_finngen_R9_L12_ALOPECAREATA	12	124779747	0.453885	0.0553109	361822	outcome	TRUE	2.64e-08	0.010707	19270	12	125264293	met-c-947	Phospholipids in very large HDL || id:met-c-947	TRUE	reported	igd	2	TRUE	0.00162887	19270	1.55e-06	361822	TRUE	1.2e-07	0.00173306	33.4507	90.9225	31.4362
rs73424577	G	A	G	A	-0.164518	0.103863	0.036006	0.036449	gen_samplesize_finngen_R9_L12_ALOPECAREATA	15	58576986	0.476684	0.145947	361822	outcome	TRUE	0.029234	58869185	15	17775	2.30001e-08	met-c-922	Concentration of small HDL particles || id:met-c-922	TRUE	reported	igd	2	TRUE	0.00177876	17775	1.39971e-06	361822	TRUE	9.36991e-08	0.00187891	33.4567	87.8557	31.6702
rs429358	C	T	C	T	-0.074117	0.0649273	0.169995	0.181393	gen_samplesize_finngen_R9_L12_ALOPECAREATA	19	44908684	0.358169	0.0706608	361822	outcome	TRUE	0.013415	45411941	19	21553	4.53002e-08	met-c-876	Free cholesterol in large HDL || id:met-c-876	TRUE	reported	igd	2	TRUE	0.0014144	21553	2.33348e-06	361822	TRUE	2.63052e-07	0.00155018	33.4598	87.8557	30.5249
rs964184	C	G	C	G	0.084316	-0.0278824	0.857677	0.854959	gen_samplesize_finngen_R9_L12_ALOPECAREATA	11	116778201	0.717903	0.0771806	361822	outcome	TRUE	116648917	11	19271	0.014582	1.13999e-08	met-c-878	Concentration of large HDL particles || id:met-c-878	TRUE	reported	igd	2	TRUE	0.0017321	19271	3.60704e-07	361822	TRUE	2.83846e-08	0.0017356	33.5014	97.5943	33.4338
rs1883025	T	C	T	C	-0.070511	-0.0377684	0.193654	0.195681	gen_samplesize_finngen_R9_L12_ALOPECAREATA	9	104902020	0.582218	0.0686514	361822	outcome	TRUE	0.012444	107664301	9	21556	2.04e-08	met-c-876	Free cholesterol in large HDL || id:met-c-876	TRUE	reported	igd	2	TRUE	0.00148737	21556	8.36499e-07	361822	TRUE	7.75462e-08	0.00155271	33.5193	87.8557	32.1066
rs2965155	C	T	C	T	-0.05945	0.0867124	0.438699	0.428039	gen_samplesize_finngen_R9_L12_ALOPECAREATA	19	44685199	0.115098	0.0550315	361822	outcome	TRUE	0.010485	45188471	19	19272	2.47002e-08	met-c-883	Total lipids in large LDL || id:met-c-883	TRUE	reported	igd	2	TRUE	0.00166556	19272	6.8619e-06	361822	TRUE	2.35591e-07	0.00174059	33.5996	87.8557	32.149
rs115445558	C	G	C	G	-0.126985	-0.128167	0.084207	0.0838316	gen_samplesize_finngen_R9_L12_ALOPECAREATA	2	43835959	0.193886	0.0986534	361822	outcome	TRUE	1.33e-08	0.022168	13495	2	44063098	met-c-858	Free cholesterol || id:met-c-858	TRUE	reported	igd	2	TRUE	0.00242599	13495	4.66e-06	361822	TRUE	7.63e-08	0.00248703	33.6411	90.9225	32.8134
rs12351480	A	C	A	C	0.091271	0.157184	0.104593	0.0988608	gen_samplesize_finngen_R9_L12_ALOPECAREATA	9	104833697	0.0842811	0.0910491	361822	outcome	TRUE	0.016036	107595978	9	21537	1.36e-08	met-c-942	Total cholesterol in very large HDL || id:met-c-942	TRUE	reported	igd	2	TRUE	0.00150202	21537	8.237e-06	361822	TRUE	3.07504e-07	0.00156034	33.6544	87.8557	32.3947
rs115849089	A	G	A	G	-0.097853	-0.0166413	0.101403	0.108363	gen_samplesize_finngen_R9_L12_ALOPECAREATA	8	20054859	0.849253	0.0875528	361822	outcome	TRUE	2.05e-08	0.017191	19269	8	19912370	met-c-872	Triglycerides in IDL || id:met-c-872	TRUE	reported	igd	2	TRUE	0.00167881	19269	9.98e-08	361822	TRUE	3.76e-08	0.00174499	33.6796	90.9225	32.4001
rs11644601	C	T	C	T	0.072982	-0.0990421	0.278048	0.286168	gen_samplesize_finngen_R9_L12_ALOPECAREATA	16	15078261	0.0998068	0.060179	361822	outcome	TRUE	0.012764	15172118	16	15721	1.10999e-08	met-c-851	Average number of double bonds in a fatty acid chain || id:met-c-851	TRUE	reported	igd	2	TRUE	0.00207554	15721	7.48607e-06	361822	TRUE	1.44381e-07	0.0021384	33.6856	87.8557	32.6932
rs553741	C	G	C	G	0.060997	0.00466958	0.624432	0.638013	gen_samplesize_finngen_R9_L12_ALOPECAREATA	1	55054735	0.93435	0.0566877	361822	outcome	TRUE	0.010936	55520408	1	19272	3.80996e-08	met-c-955	Phospholipids in very small VLDL || id:met-c-955	TRUE	reported	igd	2	TRUE	0.00161182	19272	1.87536e-08	361822	TRUE	6.14025e-08	0.0017451	33.6869	87.8557	31.11
rs12365864	G	A	G	A	0.080099	0.016328	0.162413	0.159353	gen_samplesize_finngen_R9_L12_ALOPECAREATA	11	116618319	0.826186	0.0743548	361822	outcome	TRUE	0.014145	116489036	11	19268	2.35001e-08	met-c-913	Concentration of medium VLDL particles || id:met-c-913	TRUE	reported	igd	2	TRUE	0.00166163	19268	1.33277e-07	361822	TRUE	4.58566e-08	0.00174556	33.6888	87.8557	32.0663
rs9302635	C	T	C	T	-0.077798	-0.0486584	0.174853	0.175529	gen_samplesize_finngen_R9_L12_ALOPECAREATA	16	72110275	0.496836	0.0716117	361822	outcome	TRUE	1.27e-08	0.013469	19273	16	72144174	met-c-872	Triglycerides in IDL || id:met-c-872	TRUE	reported	igd	2	TRUE	0.00172827	19273	1.28e-06	361822	TRUE	4.41e-08	0.00174651	33.7159	90.9225	33.3631
rs34042070	G	C	G	C	0.074023	0.0771489	0.19909	0.194776	gen_samplesize_finngen_R9_L12_ALOPECAREATA	16	72067626	0.259972	0.0684881	361822	outcome	TRUE	1.54e-08	0.012866	19268	16	72101525	met-c-881	Cholesterol esters in large VLDL || id:met-c-881	TRUE	reported	igd	2	TRUE	0.00171518	19268	3.51e-06	361822	TRUE	8.74e-08	0.00174742	33.7247	90.9225	33.1014
rs73424577	G	A	G	A	-0.165215	0.103863	0.036006	0.036449	gen_samplesize_finngen_R9_L12_ALOPECAREATA	15	58576986	0.476684	0.145947	361822	outcome	TRUE	58869185	15	17775	0.029238	1.96002e-08	met-c-921	Total lipids in small HDL || id:met-c-921	TRUE	reported	igd	2	TRUE	0.00179334	17775	1.39971e-06	361822	TRUE	8.27443e-08	0.00189486	33.7414	97.5943	31.9303
rs10449300	G	A	G	A	-0.062632	0.0412993	0.3354	0.334037	gen_samplesize_finngen_R9_L12_ALOPECAREATA	1	108839282	0.475009	0.0578135	361822	outcome	TRUE	109381904	1	19270	0.011126	3.11997e-08	met-c-905	Cholesterol esters in medium LDL || id:met-c-905	TRUE	reported	igd	2	TRUE	0.00164197	19270	1.41037e-06	361822	TRUE	1.02115e-07	0.00174882	33.7554	97.5943	31.6894
rs62523994	A	G	A	G	0.057408	0.103744	0.388871	0.393033	gen_samplesize_finngen_R9_L12_ALOPECAREATA	8	143952414	0.0625878	0.0557134	361822	outcome	TRUE	0.010139	145026582	8	21554	2.56998e-08	met-c-895	Total cholesterol in LDL || id:met-c-895	TRUE	reported	igd	2	TRUE	0.00148532	21554	9.58319e-06	361822	TRUE	4.24427e-07	0.00156644	33.8128	87.8557	32.0593
rs6065904	A	G	A	G	0.067255	-0.0110786	0.228793	0.225354	gen_samplesize_finngen_R9_L12_ALOPECAREATA	20	45906012	0.865377	0.0653473	361822	outcome	TRUE	0.011796	44534651	20	21239	1.66001e-08	met-c-914	Phospholipids in medium VLDL || id:met-c-914	TRUE	reported	igd	2	TRUE	0.00152835	21239	7.94368e-08	361822	TRUE	3.80322e-08	0.00159622	33.9531	87.8557	32.5072
rs79225634	T	C	T	C	0.062054	-0.016394	0.353218	0.357553	gen_samplesize_finngen_R9_L12_ALOPECAREATA	5	75323814	0.772079	0.056598	361822	outcome	TRUE	1.6e-08	0.01082	19268	5	74619639	met-c-872	Triglycerides in IDL || id:met-c-872	TRUE	reported	igd	2	TRUE	0.00170433	19268	2.32e-07	361822	TRUE	3.36e-08	0.00175942	33.9568	90.9225	32.8916
rs144064722	G	A	G	A	0.189054	0.250337	0.025261	0.0296281	gen_samplesize_finngen_R9_L12_ALOPECAREATA	4	72540456	0.120151	0.161078	361822	outcome	TRUE	0.034025	73406173	4	19263	4.08997e-08	met-c-863	Glycoprotein acetyls || id:met-c-863	TRUE	reported	igd	2	TRUE	0.0016003	19263	6.67547e-06	361822	TRUE	4.12447e-07	0.00176011	33.9613	87.8557	30.8728
rs2980860	G	A	G	A	-0.059865	0.0106012	0.480838	0.465919	gen_samplesize_finngen_R9_L12_ALOPECAREATA	8	125473095	0.845473	0.0543937	361822	outcome	TRUE	0.010358	126485337	8	18956	1.13e-08	met-c-887	Cholesterol esters in large VLDL || id:met-c-887	TRUE	reported	igd	2	TRUE	0.00175925	18956	1.04983e-07	361822	TRUE	2.28868e-08	0.00178928	33.9748	87.8557	33.4037
rs6544366	T	G	T	G	0.066487	0.00400428	0.274622	0.279145	gen_samplesize_finngen_R9_L12_ALOPECAREATA	2	20981153	0.947203	0.0604697	361822	outcome	TRUE	8.46e-09	0.011456	19270	2	21204025	met-c-947	Phospholipids in very large HDL || id:met-c-947	TRUE	reported	igd	2	TRUE	0.00174507	19270	1.21e-08	361822	TRUE	1.72e-08	0.00176118	33.9942	90.9225	33.6827
rs6544366	T	G	T	G	0.066565	0.00400428	0.274622	0.279145	gen_samplesize_finngen_R9_L12_ALOPECAREATA	2	20981153	0.947203	0.0604697	361822	outcome	TRUE	21204025	2	19270	0.01146	9.62011e-09	met-c-875	Cholesterol esters in large HDL || id:met-c-875	TRUE	reported	igd	2	TRUE	0.00174794	19270	1.21194e-08	361822	TRUE	1.67073e-08	0.00176531	34.0742	97.5943	33.7383
rs429358	C	T	C	T	-0.079468	0.0649273	0.168024	0.181393	gen_samplesize_finngen_R9_L12_ALOPECAREATA	19	44908684	0.358169	0.0706608	361822	outcome	TRUE	45411941	19	19267	0.013848	1.51999e-08	met-c-879	Phospholipids in large HDL || id:met-c-879	TRUE	reported	igd	2	TRUE	0.00170647	19267	2.33348e-06	361822	TRUE	7.31175e-08	0.00176562	34.0748	97.5943	32.9314
rs635634	T	C	T	C	0.074238	-0.0886048	0.20054	0.201738	gen_samplesize_finngen_R9_L12_ALOPECAREATA	9	133279427	0.190503	0.0676841	361822	outcome	TRUE	1.24e-08	0.012819	19270	9	136155000	met-c-881	Cholesterol esters in large VLDL || id:met-c-881	TRUE	reported	igd	2	TRUE	0.00173761	19270	4.74e-06	361822	TRUE	8.95e-08	0.00176718	34.1103	90.9225	33.5385
rs1260326	C	T	C	T	-0.073791	0.0154949	0.63673	0.650736	gen_samplesize_finngen_R9_L12_ALOPECAREATA	2	27508073	0.786397	0.0571786	361822	outcome	TRUE	0.012651	27730940	2	13519	6.82999e-09	met-c-937	Total phosphoglycerides || id:met-c-937	TRUE	reported	igd	2	TRUE	0.00251064	13519	2.02963e-07	361822	TRUE	1.40483e-08	0.00251896	34.1348	87.8557	34.0218
rs10401845	C	T	C	T	-0.073907	-0.176388	0.179277	0.177395	gen_samplesize_finngen_R9_L12_ALOPECAREATA	19	11080860	0.0136076	0.0714856	361822	outcome	TRUE	11191536	19	21237	0.013192	2.90001e-08	met-c-911	Free cholesterol in medium VLDL || id:met-c-911	TRUE	reported	igd	2	TRUE	0.0014759	21237	1.68268e-05	361822	TRUE	1.15911e-06	0.00160739	34.188	97.5943	31.387
rs73066442	G	A	G	A	0.068848	0.0371947	0.249027	0.246231	gen_samplesize_finngen_R9_L12_ALOPECAREATA	7	21553355	0.556874	0.0633111	361822	outcome	TRUE	21592973	7	19269	0.011935	1.40001e-08	met-c-925	Total lipids in small LDL || id:met-c-925	TRUE	reported	igd	2	TRUE	0.00172415	19269	9.53914e-07	361822	TRUE	4.08784e-08	0.0017729	34.2191	97.5943	33.2765
rs10449300	G	A	G	A	-0.063075	0.0412993	0.3354	0.334037	gen_samplesize_finngen_R9_L12_ALOPECAREATA	1	108839282	0.475009	0.0578135	361822	outcome	TRUE	109381904	1	19270	0.011138	2.43002e-08	met-c-869	Total lipids in IDL || id:met-c-869	TRUE	reported	igd	2	TRUE	0.00166166	19270	1.41037e-06	361822	TRUE	8.52087e-08	0.00177365	34.2354	97.5943	32.0701
rs62120792	C	T	C	T	-0.086121	0.0175454	0.139114	0.145432	gen_samplesize_finngen_R9_L12_ALOPECAREATA	2	20892728	0.820654	0.0773936	361822	outcome	TRUE	21092488	2	19269	0.014925	1.40001e-08	met-c-905	Cholesterol esters in medium LDL || id:met-c-905	TRUE	reported	igd	2	TRUE	0.00172514	19269	1.42044e-07	361822	TRUE	2.55086e-08	0.0017765	34.2887	97.5943	33.2958
rs10449300	G	A	G	A	-0.060367	0.0412993	0.321516	0.334037	gen_samplesize_finngen_R9_L12_ALOPECAREATA	1	108839282	0.475009	0.0578135	361822	outcome	TRUE	3.73e-08	0.010803	21549	1	109381904	met-c-880	Total cholesterol in large LDL || id:met-c-880	TRUE	reported	igd	2	TRUE	0.00144709	21549	1.41e-06	361822	TRUE	1.46e-07	0.00158991	34.3123	90.9225	31.2256
rs2980882	G	A	G	A	-0.060145	0.0151157	0.484411	0.469875	gen_samplesize_finngen_R9_L12_ALOPECAREATA	8	125468458	0.781086	0.0543921	361822	outcome	TRUE	1.14e-08	0.01037	18958	8	126480700	met-c-890	Concentration of large VLDL particles || id:met-c-890	TRUE	reported	igd	2	TRUE	0.00177143	18958	2.13e-07	361822	TRUE	2.27e-08	0.00180695	34.3146	90.9225	33.6389
rs62120792	C	T	C	T	-0.086188	0.0175454	0.139114	0.145432	gen_samplesize_finngen_R9_L12_ALOPECAREATA	2	20892728	0.820654	0.0773936	361822	outcome	TRUE	21092488	2	19269	0.014918	1.34999e-08	met-c-907	Concentration of medium LDL particles || id:met-c-907	TRUE	reported	igd	2	TRUE	0.00172944	19269	1.42044e-07	361822	TRUE	2.45024e-08	0.00177926	34.3422	97.5943	33.3789
rs11604424	T	C	T	C	-0.08311	-0.0348215	0.756672	0.755588	gen_samplesize_finngen_R9_L12_ALOPECAREATA	11	116780399	0.581379	0.0631543	361822	outcome	TRUE	116651115	11	13495	0.014241	7.84007e-09	met-c-852	22:6, docosahexaenoic acid || id:met-c-852	TRUE	reported	igd	2	TRUE	0.00251781	13495	8.40226e-07	361822	TRUE	1.87727e-08	0.00254353	34.4073	97.5943	34.0585
rs11633043	A	G	A	G	0.078896	0.0247918	0.173335	0.182328	gen_samplesize_finngen_R9_L12_ALOPECAREATA	15	58545523	0.725237	0.0705381	361822	outcome	TRUE	4.38e-08	0.014198	19267	15	58837722	met-c-872	Triglycerides in IDL || id:met-c-872	TRUE	reported	igd	2	TRUE	0.00160026	19267	3.41e-07	361822	TRUE	9.61e-08	0.00178384	34.4271	90.9225	30.8785
rs4149307	T	C	T	C	0.100935	0.116848	0.119911	0.110639	gen_samplesize_finngen_R9_L12_ALOPECAREATA	9	104827463	0.175531	0.0862575	361822	outcome	TRUE	1.09e-08	0.01752	15985	9	107589744	met-c-947	Phospholipids in very large HDL || id:met-c-947	TRUE	reported	igd	2	TRUE	0.00207232	15985	5.07e-06	361822	TRUE	8.45e-08	0.0021503	34.4423	90.9225	33.1906
rs10449300	G	A	G	A	-0.06057	0.0412993	0.321849	0.334037	gen_samplesize_finngen_R9_L12_ALOPECAREATA	1	108839282	0.475009	0.0578135	361822	outcome	TRUE	3.03e-08	0.010823	21488	1	109381904	met-c-933	Serum total cholesterol || id:met-c-933	TRUE	reported	igd	2	TRUE	0.00145557	21488	1.41e-06	361822	TRUE	1.39e-07	0.00160149	34.4648	90.9225	31.3199
rs964184	C	G	C	G	0.081863	-0.0278824	0.861774	0.854959	gen_samplesize_finngen_R9_L12_ALOPECAREATA	11	116778201	0.717903	0.0771806	361822	outcome	TRUE	0.014048	116648917	11	21556	8.06993e-09	met-c-874	Total cholesterol in large HDL || id:met-c-874	TRUE	reported	igd	2	TRUE	0.00157302	21556	3.60704e-07	361822	TRUE	2.49059e-08	0.00159657	34.4675	87.8557	33.9583
rs1367117	A	G	A	G	-0.066226	0.00617033	0.284518	0.280216	gen_samplesize_finngen_R9_L12_ALOPECAREATA	2	21041028	0.918584	0.0603647	361822	outcome	TRUE	0.011469	21263900	2	19271	1.09001e-08	met-c-899	Cholesterol esters in medium HDL || id:met-c-899	TRUE	reported	igd	2	TRUE	0.00172741	19271	2.88774e-08	361822	TRUE	2.12228e-08	0.00178565	34.4692	87.8557	33.3431
rs73066442	G	A	G	A	0.069161	0.0371947	0.249027	0.246231	gen_samplesize_finngen_R9_L12_ALOPECAREATA	7	21553355	0.556874	0.0633111	361822	outcome	TRUE	1.24e-08	0.011942	19269	7	21592973	met-c-881	Cholesterol esters in large VLDL || id:met-c-881	TRUE	reported	igd	2	TRUE	0.0017378	19269	9.54e-07	361822	TRUE	3.6e-08	0.00178905	34.5315	90.9225	33.5404
rs10184290	C	T	C	T	-0.083176	0.0176047	0.133414	0.145586	gen_samplesize_finngen_R9_L12_ALOPECAREATA	2	20893456	0.819881	0.0773161	361822	outcome	TRUE	21093216	2	21555	0.014585	2.04e-08	met-c-908	Phospholipids in medium LDL || id:met-c-908	TRUE	reported	igd	2	TRUE	0.00150668	21555	1.43293e-07	361822	TRUE	4.14125e-08	0.0015997	34.5336	97.5943	32.5224
rs1318006	G	A	G	A	0.059962	-0.00527654	0.465675	0.46388	gen_samplesize_finngen_R9_L12_ALOPECAREATA	2	20991280	0.923006	0.0545951	361822	outcome	TRUE	0.010354	21214152	2	19271	1.15001e-08	met-c-953	Total lipids in very small VLDL || id:met-c-953	TRUE	reported	igd	2	TRUE	0.00173749	19271	2.58166e-08	361822	TRUE	1.91649e-08	0.00178925	34.5388	87.8557	33.5379
rs2044333	A	G	A	G	0.059835	0.0524034	0.490095	0.500909	gen_samplesize_finngen_R9_L12_ALOPECAREATA	15	58354457	0.335009	0.0543561	361822	outcome	TRUE	58646656	15	19270	0.01038	1.38e-08	met-c-954	Concentration of very small VLDL particles || id:met-c-954	TRUE	reported	igd	2	TRUE	0.00172159	19270	2.56879e-06	361822	TRUE	6.7272e-08	0.00178941	34.5402	97.5943	33.2289
rs75835816	C	G	C	G	-0.22095	-0.459749	0.019619	0.0215864	gen_samplesize_finngen_R9_L12_ALOPECAREATA	8	20028002	0.0147394	0.188521	361822	outcome	TRUE	1.67e-08	0.038801	18400	8	19885513	met-c-842	Apolipoprotein A-I || id:met-c-842	TRUE	reported	igd	2	TRUE	0.00175941	18400	1.64e-05	361822	TRUE	5.26e-07	0.00187798	34.616	90.9225	32.4267
rs13234157	A	C	A	C	-0.092049	-0.137696	0.122768	0.127065	gen_samplesize_finngen_R9_L12_ALOPECAREATA	7	73557398	0.091262	0.0815357	361822	outcome	TRUE	0.015987	72971728	7	18954	1.03999e-08	met-c-957	Total lipids in chylomicrons and largest VLDL particles || id:met-c-957	TRUE	reported	igd	2	TRUE	0.00174618	18954	7.88227e-06	361822	TRUE	1.65796e-07	0.00182502	34.651	87.8557	33.1516
rs6729711	A	G	A	G	-0.069575	-0.0245631	0.181259	0.155704	gen_samplesize_finngen_R9_L12_ALOPECAREATA	2	190856039	0.742362	0.0747221	361822	outcome	TRUE	191720765	2	24167	0.01243	2.22998e-08	met-c-860	Glutamine || id:met-c-860	TRUE	reported	igd	2	TRUE	0.00129484	24167	2.98659e-07	361822	TRUE	9.51378e-08	0.00143675	34.7691	97.5943	31.3303
rs2965159	G	A	G	A	-0.058036	0.100801	0.395689	0.401537	gen_samplesize_finngen_R9_L12_ALOPECAREATA	19	44692792	0.0699149	0.0556156	361822	outcome	TRUE	45196062	19	21557	0.01023	2.15998e-08	met-c-868	Free cholesterol in IDL || id:met-c-868	TRUE	reported	igd	2	TRUE	0.0014909	21557	9.07904e-06	361822	TRUE	3.77272e-07	0.00161079	34.7766	97.5943	32.1843
rs55660224	T	C	T	C	0.104554	-0.0767799	0.090649	0.0851257	gen_samplesize_finngen_R9_L12_ALOPECAREATA	1	109296778	0.431339	0.0975723	361822	outcome	TRUE	109839400	1	19266	0.018438	1.98002e-08	met-c-941	Mean diameter for VLDL particles || id:met-c-941	TRUE	reported	igd	2	TRUE	0.00166641	19266	1.71139e-06	361822	TRUE	8.95244e-08	0.00180221	34.7805	97.5943	32.1554
rs6544366	T	G	T	G	0.064093	0.00400428	0.267874	0.279145	gen_samplesize_finngen_R9_L12_ALOPECAREATA	2	20981153	0.947203	0.0604697	361822	outcome	TRUE	0.011001	21204025	2	21555	8.13992e-09	met-c-874	Total cholesterol in large HDL || id:met-c-874	TRUE	reported	igd	2	TRUE	0.00157241	21555	1.21194e-08	361822	TRUE	1.67445e-08	0.00161127	34.7837	87.8557	33.9435
rs964184	C	G	C	G	0.085972	-0.0278824	0.857677	0.854959	gen_samplesize_finngen_R9_L12_ALOPECAREATA	11	116778201	0.717903	0.0771806	361822	outcome	TRUE	116648917	11	19271	0.014598	5.99004e-09	met-c-875	Cholesterol esters in large HDL || id:met-c-875	TRUE	reported	igd	2	TRUE	0.00179675	19271	3.60704e-07	361822	TRUE	1.55498e-08	0.00180444	34.8326	97.5943	34.6839
rs1260326	C	T	C	T	-0.057714	0.0154949	0.638929	0.650736	gen_samplesize_finngen_R9_L12_ALOPECAREATA	2	27508073	0.786397	0.0571786	361822	outcome	TRUE	0.009968	27730940	2	22644	7.23003e-09	met-c-894	Lactate || id:met-c-894	TRUE	reported	igd	2	TRUE	0.00147839	22644	2.02963e-07	361822	TRUE	2.8635e-08	0.00153687	34.8514	87.8557	33.5233
rs1992855	C	T	C	T	0.061971	0.0837477	0.409533	0.404965	gen_samplesize_finngen_R9_L12_ALOPECAREATA	3	126190826	0.130261	0.0553494	361822	outcome	TRUE	125909669	3	18733	0.010625	5.60003e-09	met-c-862	Glycoproteins || id:met-c-862	TRUE	reported	igd	2	TRUE	0.00181288	18733	6.32739e-06	361822	TRUE	8.8115e-08	0.00185734	34.8546	97.5943	34.0188
rs72654473	A	C	A	C	-0.124511	-0.0887164	0.077365	0.0741507	gen_samplesize_finngen_R9_L12_ALOPECAREATA	19	44911142	0.391819	0.103601	361822	outcome	TRUE	0.022548	45414399	19	15724	3.42997e-08	met-c-851	Average number of double bonds in a fatty acid chain || id:met-c-851	TRUE	reported	igd	2	TRUE	0.00193575	15724	2.02669e-06	361822	TRUE	1.70255e-07	0.0022132	34.873	87.8557	30.4929
rs4149303	G	A	G	A	0.099795	0.153703	0.107414	0.0997413	gen_samplesize_finngen_R9_L12_ALOPECAREATA	9	104832234	0.0900949	0.0906858	361822	outcome	TRUE	107594515	9	18254	0.017133	6.18002e-09	met-c-944	Free cholesterol in very large HDL || id:met-c-944	TRUE	reported	igd	2	TRUE	0.00185538	18254	7.93944e-06	361822	TRUE	1.09729e-07	0.00190967	34.922	97.5943	33.9274
rs75835816	C	G	C	G	-0.218267	-0.459749	0.0194	0.0215864	gen_samplesize_finngen_R9_L12_ALOPECAREATA	8	20028002	0.0147394	0.188521	361822	outcome	TRUE	1.42e-08	0.038134	19271	8	19885513	met-c-901	Total lipids in medium HDL || id:met-c-901	TRUE	reported	igd	2	TRUE	0.00169728	19271	1.64e-05	361822	TRUE	4.98e-07	0.00181259	34.9902	90.9225	32.7606
rs2878419	T	C	T	C	0.060999	-0.069487	0.420065	0.439237	gen_samplesize_finngen_R9_L12_ALOPECAREATA	5	75344665	0.204058	0.054711	361822	outcome	TRUE	74640490	5	19270	0.010452	8.99001e-09	met-c-956	Triglycerides in very small VLDL || id:met-c-956	TRUE	reported	igd	2	TRUE	0.00176459	19270	4.45824e-06	361822	TRUE	6.69147e-08	0.00181289	34.9942	97.5943	34.0602
rs10051260	A	G	A	G	0.084913	-0.0521932	0.234175	0.222826	gen_samplesize_finngen_R9_L12_ALOPECAREATA	5	75271534	0.424437	0.0653438	361822	outcome	TRUE	0.014975	74567359	5	13501	1.63999e-08	met-c-936	Total fatty acids || id:met-c-936	TRUE	reported	igd	2	TRUE	0.00237618	13501	1.7633e-06	361822	TRUE	6.17946e-08	0.00258612	35.0005	87.8557	32.1525
rs36016715	C	T	C	T	-0.125862	-0.17357	0.089547	0.0885155	gen_samplesize_finngen_R9_L12_ALOPECAREATA	11	75738599	0.0693585	0.095574	361822	outcome	TRUE	75449644	11	13545	0.021854	1.09001e-08	met-c-917	Other polyunsaturated fatty acids than 18:2 || id:met-c-917	TRUE	reported	igd	2	TRUE	0.00244315	13545	9.11535e-06	361822	TRUE	1.11494e-07	0.00258302	35.0724	97.5943	33.1686
rs9987289	G	A	G	A	0.09116	-0.0922569	0.874954	0.857553	gen_samplesize_finngen_R9_L12_ALOPECAREATA	8	9325848	0.238743	0.0783075	361822	outcome	TRUE	0.0155	9183358	8	19268	5.57006e-09	met-c-902	Concentration of medium HDL particles || id:met-c-902	TRUE	reported	igd	2	TRUE	0.00179215	19268	3.83616e-06	361822	TRUE	4.65656e-08	0.00181842	35.0975	87.8557	34.5896
rs1883025	T	C	T	C	-0.072156	-0.0377684	0.193654	0.195681	gen_samplesize_finngen_R9_L12_ALOPECAREATA	9	104902020	0.582218	0.0686514	361822	outcome	TRUE	0.012455	107664301	9	21555	9.85009e-09	met-c-874	Total cholesterol in large HDL || id:met-c-874	TRUE	reported	igd	2	TRUE	0.0015548	21555	8.36499e-07	361822	TRUE	3.88265e-08	0.00162601	35.1024	87.8557	33.5627
rs73066442	G	A	G	A	0.069766	0.0371947	0.249027	0.246231	gen_samplesize_finngen_R9_L12_ALOPECAREATA	7	21553355	0.556874	0.0633111	361822	outcome	TRUE	9.31e-09	0.01194	19269	7	21592973	met-c-906	Total lipids in medium LDL || id:met-c-906	TRUE	reported	igd	2	TRUE	0.00176887	19269	9.54e-07	361822	TRUE	2.71e-08	0.00182049	35.1394	90.9225	34.1412
rs429358	C	T	C	T	-0.080698	0.0649273	0.168024	0.181393	gen_samplesize_finngen_R9_L12_ALOPECAREATA	19	44908684	0.358169	0.0706608	361822	outcome	TRUE	0.013834	45411941	19	19267	7.73001e-09	met-c-899	Cholesterol esters in medium HDL || id:met-c-899	TRUE	reported	igd	2	TRUE	0.00176317	19267	2.33348e-06	361822	TRUE	4.3616e-08	0.0018207	35.1397	87.8557	34.0275
rs10449300	G	A	G	A	-0.061108	0.0412993	0.321478	0.334037	gen_samplesize_finngen_R9_L12_ALOPECAREATA	1	108839282	0.475009	0.0578135	361822	outcome	TRUE	109381904	1	21556	0.010819	2.47002e-08	met-c-871	Phospholipids in IDL || id:met-c-871	TRUE	reported	igd	2	TRUE	0.00147792	21556	1.41037e-06	361822	TRUE	1.05906e-07	0.00162908	35.1704	97.5943	31.9023
rs146517761	T	C	T	C	-0.193526	-0.267942	0.024976	0.0232023	gen_samplesize_finngen_R9_L12_ALOPECAREATA	6	160481205	0.145215	0.183945	361822	outcome	TRUE	160902237	6	19268	0.034802	3.69003e-08	met-c-941	Mean diameter for VLDL particles || id:met-c-941	TRUE	reported	igd	2	TRUE	0.00160244	19268	5.86422e-06	361822	TRUE	3.59402e-07	0.00182409	35.2072	97.5943	30.9222
rs10401845	C	T	C	T	-0.075021	-0.176388	0.179277	0.177395	gen_samplesize_finngen_R9_L12_ALOPECAREATA	19	11080860	0.0136076	0.0714856	361822	outcome	TRUE	0.01321	11191536	19	21237	1.88001e-08	met-c-914	Phospholipids in medium VLDL || id:met-c-914	TRUE	reported	igd	2	TRUE	0.00151652	21237	1.68268e-05	361822	TRUE	7.93397e-07	0.00165622	35.2281	87.8557	32.2523
rs2965155	C	T	C	T	-0.057482	0.0867124	0.446153	0.428039	gen_samplesize_finngen_R9_L12_ALOPECAREATA	19	44685199	0.115098	0.0550315	361822	outcome	TRUE	1.74e-08	0.010047	21554	19	45188471	met-c-882	Free cholesterol in large LDL || id:met-c-882	TRUE	reported	igd	2	TRUE	0.00151651	21554	6.86e-06	361822	TRUE	2.18e-07	0.00163293	35.2505	90.9225	32.7334
rs75835816	C	G	C	G	-0.219117	-0.459749	0.0194	0.0215864	gen_samplesize_finngen_R9_L12_ALOPECAREATA	8	20028002	0.0147394	0.188521	361822	outcome	TRUE	19885513	8	19271	0.038195	1.31e-08	met-c-946	Concentration of very large HDL particles || id:met-c-946	TRUE	reported	igd	2	TRUE	0.00170506	19271	1.6437e-05	361822	TRUE	4.66033e-07	0.00182674	35.2638	97.5943	32.9109
rs141947880	T	C	T	C	0.177568	0.0250231	0.029878	0.0265414	gen_samplesize_finngen_R9_L12_ALOPECAREATA	11	47363799	0.883134	0.170229	361822	outcome	TRUE	47385350	11	19266	0.031096	1.58001e-08	met-c-941	Mean diameter for VLDL particles || id:met-c-941	TRUE	reported	igd	2	TRUE	0.00168982	19266	5.97204e-08	361822	TRUE	3.21401e-08	0.00182784	35.2759	97.5943	32.6077
rs590820	G	A	G	A	-0.057644	-0.049066	0.436587	0.461676	gen_samplesize_finngen_R9_L12_ALOPECAREATA	1	230173873	0.368784	0.0545934	361822	outcome	TRUE	1.71e-08	0.010122	21552	1	230309619	met-c-898	Total cholesterol in medium HDL || id:met-c-898	TRUE	reported	igd	2	TRUE	0.00150271	21552	2.23e-06	361822	TRUE	1.05e-07	0.00163469	35.2853	90.9225	32.4321
rs62120792	C	T	C	T	-0.087414	0.0175454	0.139114	0.145432	gen_samplesize_finngen_R9_L12_ALOPECAREATA	2	20892728	0.820654	0.0773936	361822	outcome	TRUE	8.47e-09	0.014919	19269	2	21092488	met-c-906	Total lipids in medium LDL || id:met-c-906	TRUE	reported	igd	2	TRUE	0.00177867	19269	1.42e-07	361822	TRUE	1.55e-08	0.00183024	35.3279	90.9225	34.3307
rs3741298	T	C	T	C	-0.068881	-0.0146894	0.778179	0.768475	gen_samplesize_finngen_R9_L12_ALOPECAREATA	11	116786845	0.819623	0.0644189	361822	outcome	TRUE	8.86e-09	0.011795	21548	11	116657561	met-c-880	Total cholesterol in large LDL || id:met-c-880	TRUE	reported	igd	2	TRUE	0.00158034	21548	1.44e-07	361822	TRUE	1.94e-08	0.00163799	35.35	90.9225	34.1038
rs4296389	T	C	T	C	-0.06218	0.00104603	0.312983	0.324476	gen_samplesize_finngen_R9_L12_ALOPECAREATA	2	20943234	0.9856	0.0579575	361822	outcome	TRUE	21142994	2	21231	0.010624	6.74e-09	met-c-951	Phospholipids in very large VLDL || id:met-c-951	TRUE	reported	igd	2	TRUE	0.001611	21231	9.00278e-10	361822	TRUE	1.32828e-08	0.00166272	35.3567	97.5943	34.2551
rs964184	C	G	C	G	0.086677	-0.0278824	0.857677	0.854959	gen_samplesize_finngen_R9_L12_ALOPECAREATA	11	116778201	0.717903	0.0771806	361822	outcome	TRUE	116648917	11	19271	0.014585	4.39997e-09	met-c-877	Total lipids in large HDL || id:met-c-877	TRUE	reported	igd	2	TRUE	0.00182953	19271	3.60704e-07	361822	TRUE	1.14614e-08	0.00183416	35.4073	97.5943	35.3179
rs964184	C	G	C	G	0.082982	-0.0278824	0.861776	0.854959	gen_samplesize_finngen_R9_L12_ALOPECAREATA	11	116778201	0.717903	0.0771806	361822	outcome	TRUE	0.014035	116648917	11	21557	4.83994e-09	met-c-876	Free cholesterol in large HDL || id:met-c-876	TRUE	reported	igd	2	TRUE	0.00161917	21557	3.60704e-07	361822	TRUE	1.54446e-08	0.0016405	35.419	87.8557	34.9577
rs261334	C	G	C	G	-0.071919	-0.0692828	0.769329	0.766959	gen_samplesize_finngen_R9_L12_ALOPECAREATA	15	58434545	0.281023	0.0642684	361822	outcome	TRUE	0.012327	58726744	15	19271	9.64007e-09	met-c-883	Total lipids in large LDL || id:met-c-883	TRUE	reported	igd	2	TRUE	0.00176338	19271	3.2119e-06	361822	TRUE	5.30892e-08	0.00183579	35.4388	87.8557	34.0387
rs17216525	T	C	T	C	-0.123763	-0.0423407	0.06525	0.0666515	gen_samplesize_finngen_R9_L12_ALOPECAREATA	19	19551411	0.698543	0.109326	361822	outcome	TRUE	0.020971	19662220	19	18957	5.13003e-09	met-c-958	Concentration of chylomicrons and largest VLDL particles || id:met-c-958	TRUE	reported	igd	2	TRUE	0.0018341	18957	4.1455e-07	361822	TRUE	1.47413e-08	0.00186848	35.4833	87.8557	34.8292
rs10449300	G	A	G	A	-0.06433	0.0412993	0.3354	0.334037	gen_samplesize_finngen_R9_L12_ALOPECAREATA	1	108839282	0.475009	0.0578135	361822	outcome	TRUE	109381904	1	19270	0.011129	1.29999e-08	met-c-884	Concentration of large LDL particles || id:met-c-884	TRUE	reported	igd	2	TRUE	0.00173111	19270	1.41037e-06	361822	TRUE	4.50088e-08	0.00184493	35.6139	97.5943	33.4129
rs112635299	T	G	T	G	0.238776	0.229339	0.017866	0.0200266	gen_samplesize_finngen_R9_L12_ALOPECAREATA	14	94371805	0.236717	0.193825	361822	outcome	TRUE	94838142	14	17774	0.0416	1.67001e-08	met-c-907	Concentration of medium LDL particles || id:met-c-907	TRUE	reported	igd	2	TRUE	0.00185035	17774	3.86939e-06	361822	TRUE	8.99509e-08	0.00200083	35.63	97.5943	32.9454
rs10449300	G	A	G	A	-0.06436	0.0412993	0.3354	0.334037	gen_samplesize_finngen_R9_L12_ALOPECAREATA	1	108839282	0.475009	0.0578135	361822	outcome	TRUE	0.011128	109381904	1	19270	1.29e-08	met-c-883	Total lipids in large LDL || id:met-c-883	TRUE	reported	igd	2	TRUE	0.00173304	19270	1.41037e-06	361822	TRUE	4.42206e-08	0.00184665	35.6472	87.8557	33.4501
rs73066442	G	A	G	A	0.070273	0.0371947	0.249027	0.246231	gen_samplesize_finngen_R9_L12_ALOPECAREATA	7	21553355	0.556874	0.0633111	361822	outcome	TRUE	21592973	7	19269	0.01194	7.19996e-09	met-c-907	Concentration of medium LDL particles || id:met-c-907	TRUE	reported	igd	2	TRUE	0.00179463	19269	9.53914e-07	361822	TRUE	2.13306e-08	0.00184705	35.6529	97.5943	34.6392
rs629301	T	G	T	G	0.088624	0.0266653	0.786148	0.785475	gen_samplesize_finngen_R9_L12_ALOPECAREATA	1	109275684	0.686796	0.0661332	361822	outcome	TRUE	0.014896	109818306	1	13476	3.12997e-09	met-c-935	Sphingomyelins || id:met-c-935	TRUE	reported	igd	2	TRUE	0.00262016	13476	4.49326e-07	361822	TRUE	8.28384e-09	0.00264089	35.6776	87.8557	35.3967
rs112635299	T	G	T	G	0.239077	0.229339	0.017866	0.0200266	gen_samplesize_finngen_R9_L12_ALOPECAREATA	14	94371805	0.236717	0.193825	361822	outcome	TRUE	94838142	14	17774	0.041581	1.55998e-08	met-c-925	Total lipids in small LDL || id:met-c-925	TRUE	reported	igd	2	TRUE	0.0018567	17774	3.86939e-06	361822	TRUE	8.52942e-08	0.00200587	35.72	97.5943	33.0587
rs67053123	A	T	A	T	0.080931	0.0506727	0.1485	0.164163	gen_samplesize_finngen_R9_L12_ALOPECAREATA	12	124869264	0.491005	0.0735761	361822	outcome	TRUE	3.63e-08	0.014549	21552	12	125353810	met-c-864	Total cholesterol in HDL || id:met-c-864	TRUE	reported	igd	2	TRUE	0.00143381	21552	1.31e-06	361822	TRUE	1.61e-07	0.00165642	35.7551	90.9225	30.9431
rs4608457	T	C	T	C	-0.153497	-0.0360193	0.04467	0.0416886	gen_samplesize_finngen_R9_L12_ALOPECAREATA	19	20106360	0.793827	0.137823	361822	outcome	TRUE	20217169	19	17776	0.027184	2.49e-08	met-c-871	Phospholipids in IDL || id:met-c-871	TRUE	reported	igd	2	TRUE	0.00179065	17776	1.88771e-07	361822	TRUE	4.91202e-08	0.00201094	35.8145	97.5943	31.884
rs6127099	T	A	T	A	-0.059969	-0.0534064	0.277716	0.26981	gen_samplesize_finngen_R9_L12_ALOPECAREATA	20	54114863	0.385916	0.0615957	361822	outcome	TRUE	0.010828	52731402	20	24807	3.27997e-08	met-c-850	Creatinine || id:met-c-850	TRUE	reported	igd	2	TRUE	0.00123504	24807	2.07775e-06	361822	TRUE	2.79308e-07	0.00144275	35.8392	87.8557	30.6731
rs115849089	A	G	A	G	-0.117736	-0.0166413	0.106978	0.108363	gen_samplesize_finngen_R9_L12_ALOPECAREATA	8	20054859	0.849253	0.0875528	361822	outcome	TRUE	0.020007	19912370	8	13501	4.64002e-09	met-c-936	Total fatty acids || id:met-c-936	TRUE	reported	igd	2	TRUE	0.00255882	13501	9.98486e-08	361822	TRUE	9.51113e-09	0.00264853	35.8475	87.8557	34.6302
rs67053123	A	T	A	T	0.081123	0.0506727	0.148493	0.164163	gen_samplesize_finngen_R9_L12_ALOPECAREATA	12	124869264	0.491005	0.0735761	361822	outcome	TRUE	0.014555	125353810	12	21537	2.67997e-08	met-c-942	Total cholesterol in very large HDL || id:met-c-942	TRUE	reported	igd	2	TRUE	0.00144043	21537	1.31094e-06	361822	TRUE	1.52026e-07	0.00166423	35.8988	87.8557	31.0644
rs6073966	T	C	T	C	0.086871	0.00150993	0.143985	0.131871	gen_samplesize_finngen_R9_L12_ALOPECAREATA	20	45941553	0.985033	0.0804895	361822	outcome	TRUE	0.014607	44570192	20	19269	3.92998e-09	met-c-899	Cholesterol esters in medium HDL || id:met-c-899	TRUE	reported	igd	2	TRUE	0.00183239	19269	9.72619e-10	361822	TRUE	7.08932e-09	0.00186028	35.9088	87.8557	35.3694
rs1081105	C	A	C	A	0.222868	0.116682	0.020011	0.0212496	gen_samplesize_finngen_R9_L12_ALOPECAREATA	19	44909698	0.537684	0.18932	361822	outcome	TRUE	45412955	19	18400	0.039281	2.32001e-08	met-c-843	Apolipoprotein B || id:met-c-843	TRUE	reported	igd	2	TRUE	0.00174663	18400	1.04984e-06	361822	TRUE	6.76186e-08	0.00194812	35.9114	97.5943	32.1907
rs12916	C	T	C	T	0.058794	-0.0862384	0.42383	0.453311	gen_samplesize_finngen_R9_L12_ALOPECAREATA	5	75360714	0.113697	0.0545194	361822	outcome	TRUE	74656539	5	21238	0.010071	7.43995e-09	met-c-911	Free cholesterol in medium VLDL || id:met-c-911	TRUE	reported	igd	2	TRUE	0.00160233	21238	6.91518e-06	361822	TRUE	1.15963e-07	0.00168826	35.9124	97.5943	34.0817
rs112129861	C	G	C	G	0.117284	0.0671744	0.064732	0.0662084	gen_samplesize_finngen_R9_L12_ALOPECAREATA	15	59047450	0.538937	0.109329	361822	outcome	TRUE	0.020261	59339649	15	21531	1.06001e-08	met-c-948	Triglycerides in very large HDL || id:met-c-948	TRUE	reported	igd	2	TRUE	0.00155402	21531	1.04338e-06	361822	TRUE	4.33631e-08	0.00166557	35.9179	87.8557	33.5086
rs193084249	G	A	G	A	0.173075	0.188304	0.032129	0.039206	gen_samplesize_finngen_R9_L12_ALOPECAREATA	1	26661155	0.180784	0.1407	361822	outcome	TRUE	0.031279	26987646	1	19270	4.89001e-08	met-c-885	Phospholipids in large LDL || id:met-c-885	TRUE	reported	igd	2	TRUE	0.00158649	19270	4.95035e-06	361822	TRUE	3.59801e-07	0.001863	35.9633	87.8557	30.617
rs144064722	G	A	G	A	0.199001	0.250337	0.025304	0.0296281	gen_samplesize_finngen_R9_L12_ALOPECAREATA	4	72540456	0.120151	0.161078	361822	outcome	TRUE	73406173	4	18398	0.035059	2.29002e-08	met-c-843	Apolipoprotein B || id:met-c-843	TRUE	reported	igd	2	TRUE	0.00174835	18398	6.67547e-06	361822	TRUE	2.06313e-07	0.00195343	36.0057	97.5943	32.219
rs635634	T	C	T	C	0.073971	-0.0886048	0.198293	0.201738	gen_samplesize_finngen_R9_L12_ALOPECAREATA	9	133279427	0.190503	0.0676841	361822	outcome	TRUE	136155000	9	20687	0.012612	7.70992e-09	met-c-843	Apolipoprotein B || id:met-c-843	TRUE	reported	igd	2	TRUE	0.00166027	20687	4.73638e-06	361822	TRUE	6.73091e-08	0.00173971	36.0485	97.5943	34.3997
rs3741521	A	G	A	G	-0.06235	0.0414254	0.59774	0.57002	gen_samplesize_finngen_R9_L12_ALOPECAREATA	12	124779747	0.453885	0.0553109	361822	outcome	TRUE	0.010701	125264293	12	19270	7.72005e-09	met-c-865	Mean diameter for HDL particles || id:met-c-865	TRUE	reported	igd	2	TRUE	0.00175883	19270	1.55031e-06	361822	TRUE	3.64707e-08	0.00186949	36.0887	87.8557	33.9488
rs2954022	A	C	A	C	-0.057868	0.0101081	0.484485	0.466009	gen_samplesize_finngen_R9_L12_ALOPECAREATA	8	125470379	0.852551	0.0543843	361822	outcome	TRUE	6.03e-09	0.009799	21550	8	126482621	met-c-880	Total cholesterol in large LDL || id:met-c-880	TRUE	reported	igd	2	TRUE	0.00161586	21550	9.55e-08	361822	TRUE	1.26e-08	0.00167274	36.1046	90.9225	34.8749
rs429358	C	T	C	T	-0.081808	0.0649273	0.168024	0.181393	gen_samplesize_finngen_R9_L12_ALOPECAREATA	19	44908684	0.358169	0.0706608	361822	outcome	TRUE	45411941	19	19267	0.013854	5.57006e-09	met-c-878	Concentration of large HDL particles || id:met-c-878	TRUE	reported	igd	2	TRUE	0.0018067	19267	2.33348e-06	361822	TRUE	2.9337e-08	0.00187113	36.1149	97.5943	34.8691
rs2980875	G	A	G	A	-0.057881	0.0101885	0.484526	0.465946	gen_samplesize_finngen_R9_L12_ALOPECAREATA	8	125469505	0.851366	0.0543749	361822	outcome	TRUE	0.009781	126481747	8	21559	5.86003e-09	met-c-904	Total cholesterol in medium LDL || id:met-c-904	TRUE	reported	igd	2	TRUE	0.00162186	21559	9.70356e-08	361822	TRUE	1.17852e-08	0.0016735	36.1361	87.8557	35.0191
rs144064722	G	A	G	A	0.195	0.250337	0.025283	0.0296281	gen_samplesize_finngen_R9_L12_ALOPECAREATA	4	72540456	0.120151	0.161078	361822	outcome	TRUE	73406173	4	19266	0.034079	1.63001e-08	met-c-868	Free cholesterol in IDL || id:met-c-868	TRUE	reported	igd	2	TRUE	0.00169673	19266	6.67547e-06	361822	TRUE	1.74751e-07	0.00187416	36.1716	97.5943	32.7413
rs137911777	G	C	G	C	-0.064646	-0.0797871	0.638602	0.652865	gen_samplesize_finngen_R9_L12_ALOPECAREATA	2	208816558	0.162686	0.0571502	361822	outcome	TRUE	209681282	2	18730	0.01126	9.64007e-09	met-c-862	Glycoproteins || id:met-c-862	TRUE	reported	igd	2	TRUE	0.00175692	18730	5.38685e-06	361822	TRUE	1.24564e-07	0.00192899	36.1959	97.5943	32.9615
rs111617668	T	C	T	C	-0.106871	-0.139302	0.080121	0.0811308	gen_samplesize_finngen_R9_L12_ALOPECAREATA	2	43828783	0.163965	0.100083	361822	outcome	TRUE	1.24e-08	0.018578	21486	2	44055922	met-c-933	Serum total cholesterol || id:met-c-933	TRUE	reported	igd	2	TRUE	0.00153794	21486	5.35e-06	361822	TRUE	1.46e-07	0.00168355	36.2304	90.9225	33.0919
rs660240	C	T	C	T	0.074663	0.0319509	0.785302	0.786809	gen_samplesize_finngen_R9_L12_ALOPECAREATA	1	109275216	0.629872	0.0663008	361822	outcome	TRUE	109817838	1	19271	0.012487	3.92004e-09	met-c-954	Concentration of very small VLDL particles || id:met-c-954	TRUE	reported	igd	2	TRUE	0.00185196	19271	6.41853e-07	361822	TRUE	1.09171e-08	0.00187977	36.2896	97.5943	35.7515
rs2072560	C	T	C	T	0.104738	0.00312418	0.928539	0.921649	gen_samplesize_finngen_R9_L12_ALOPECAREATA	11	116791110	0.975456	0.101548	361822	outcome	TRUE	0.017688	116661826	11	24895	3.27997e-09	met-c-940	Valine || id:met-c-940	TRUE	reported	igd	2	TRUE	0.00140657	24895	2.61599e-09	361822	TRUE	1.07528e-08	0.00145582	36.2926	87.8557	35.0632
rs10449300	G	A	G	A	-0.064949	0.0412993	0.3354	0.334037	gen_samplesize_finngen_R9_L12_ALOPECAREATA	1	108839282	0.475009	0.0578135	361822	outcome	TRUE	9.4e-09	0.011123	19270	1	109381904	met-c-881	Cholesterol esters in large VLDL || id:met-c-881	TRUE	reported	igd	2	TRUE	0.00176643	19270	1.41e-06	361822	TRUE	3.25e-08	0.00188061	36.3038	90.9225	34.0958
rs2126259	C	T	C	T	0.088876	-0.0593377	0.861881	0.844548	gen_samplesize_finngen_R9_L12_ALOPECAREATA	8	9327636	0.432248	0.0755556	361822	outcome	TRUE	0.014847	9185146	8	19271	3.11e-09	met-c-899	Cholesterol esters in medium HDL || id:met-c-899	TRUE	reported	igd	2	TRUE	0.0018562	19271	1.70465e-06	361822	TRUE	1.56499e-08	0.00188061	36.3058	87.8557	35.8337
rs3741252	T	C	T	C	0.104802	-0.00212949	0.11925	0.129053	gen_samplesize_finngen_R9_L12_ALOPECAREATA	11	61744026	0.979246	0.0818591	361822	outcome	TRUE	0.018198	61511498	11	15725	8.69e-09	met-c-851	Average number of double bonds in a fatty acid chain || id:met-c-851	TRUE	reported	igd	2	TRUE	0.00210495	15725	1.87036e-09	361822	TRUE	1.79865e-08	0.00230717	36.3596	87.8557	33.1659
rs3741521	A	G	A	G	-0.059394	0.0414254	0.601772	0.57002	gen_samplesize_finngen_R9_L12_ALOPECAREATA	12	124779747	0.453885	0.0553109	361822	outcome	TRUE	125264293	12	21539	0.010345	1.01e-08	met-c-944	Free cholesterol in very large HDL || id:met-c-944	TRUE	reported	igd	2	TRUE	0.00152818	21539	1.55031e-06	361822	TRUE	6.71408e-08	0.00169075	36.4753	97.5943	32.9628
rs635634	T	C	T	C	0.076786	-0.0886048	0.20054	0.201738	gen_samplesize_finngen_R9_L12_ALOPECAREATA	9	133279427	0.190503	0.0676841	361822	outcome	TRUE	0.012824	136155000	9	19270	3.91003e-09	met-c-883	Total lipids in large LDL || id:met-c-883	TRUE	reported	igd	2	TRUE	0.00185726	19270	4.73638e-06	361822	TRUE	3.0587e-08	0.00189057	36.4964	87.8557	35.8523
rs6957745	C	T	C	T	0.076424	-0.135182	0.175606	0.177637	gen_samplesize_finngen_R9_L12_ALOPECAREATA	7	73642420	0.0579362	0.0712917	361822	outcome	TRUE	0.013281	73056750	7	21552	1.23001e-08	met-c-876	Free cholesterol in large HDL || id:met-c-876	TRUE	reported	igd	2	TRUE	0.00153421	21552	9.93717e-06	361822	TRUE	2.75904e-07	0.00169108	36.5045	87.8557	33.113
rs193084249	G	A	G	A	0.174386	0.188304	0.032129	0.039206	gen_samplesize_finngen_R9_L12_ALOPECAREATA	1	26661155	0.180784	0.1407	361822	outcome	TRUE	26987646	1	19270	0.031227	3.97e-08	met-c-925	Total lipids in small LDL || id:met-c-925	TRUE	reported	igd	2	TRUE	0.00161593	19270	4.95035e-06	361822	TRUE	2.76312e-07	0.00189133	36.5113	97.5943	31.1862
rs17699030	G	A	G	A	-0.14729	-0.114242	0.04575	0.0477377	gen_samplesize_finngen_R9_L12_ALOPECAREATA	19	11220266	0.370776	0.127641	361822	outcome	TRUE	1.01e-08	0.025444	19268	19	11330942	met-c-933	Serum total cholesterol || id:met-c-933	TRUE	reported	igd	2	TRUE	0.00173632	19268	2.21e-06	361822	TRUE	5.4e-08	0.00189422	36.5632	90.9225	33.5101
rs2044333	A	G	A	G	0.061587	0.0524034	0.490095	0.500909	gen_samplesize_finngen_R9_L12_ALOPECAREATA	15	58354457	0.335009	0.0543561	361822	outcome	TRUE	0.010381	58646656	15	19270	5.03002e-09	met-c-953	Total lipids in very small VLDL || id:met-c-953	TRUE	reported	igd	2	TRUE	0.00182335	19270	2.56879e-06	361822	TRUE	2.66599e-08	0.00189574	36.5964	87.8557	35.1965
rs1260326	C	T	C	T	-0.060662	0.0154949	0.638915	0.650736	gen_samplesize_finngen_R9_L12_ALOPECAREATA	2	27508073	0.786397	0.0571786	361822	outcome	TRUE	4.29e-09	0.010189	21556	2	27730940	met-c-924	Total cholesterol in small LDL || id:met-c-924	TRUE	reported	igd	2	TRUE	0.00164183	21556	2.03e-07	361822	TRUE	1.08e-08	0.00169791	36.6591	90.9225	35.4463
rs144064722	G	A	G	A	0.230203	0.250337	0.026298	0.0296281	gen_samplesize_finngen_R9_L12_ALOPECAREATA	4	72540456	0.120151	0.161078	361822	outcome	TRUE	73406173	4	13520	0.039539	7.45006e-09	met-c-893	18:2, linoleic acid (LA) || id:met-c-893	TRUE	reported	igd	2	TRUE	0.00250133	13520	6.67547e-06	361822	TRUE	5.99836e-08	0.00271394	36.7869	97.5943	33.8977
rs2965149	C	T	C	T	-0.060409	0.0692572	0.374309	0.395176	gen_samplesize_finngen_R9_L12_ALOPECAREATA	19	44687494	0.213331	0.0556524	361822	outcome	TRUE	1.63e-08	0.010588	21488	19	45190766	met-c-933	Serum total cholesterol || id:met-c-933	TRUE	reported	igd	2	TRUE	0.00151273	21488	4.28e-06	361822	TRUE	1.55e-07	0.00170932	36.7893	90.9225	32.5518
rs1883025	T	C	T	C	-0.079839	-0.0377684	0.194349	0.195681	gen_samplesize_finngen_R9_L12_ALOPECAREATA	9	104902020	0.582218	0.0686514	361822	outcome	TRUE	2.86e-09	0.013321	18401	9	107664301	met-c-842	Apolipoprotein A-I || id:met-c-842	TRUE	reported	igd	2	TRUE	0.00194857	18401	8.36e-07	361822	TRUE	1.04e-08	0.00199613	36.8003	90.9225	35.9217
rs2980860	G	A	G	A	-0.061803	0.0106012	0.48076	0.465919	gen_samplesize_finngen_R9_L12_ALOPECAREATA	8	125473095	0.845473	0.0543937	361822	outcome	TRUE	126485337	8	19269	0.010278	2.74998e-09	met-c-912	Total lipids in medium VLDL || id:met-c-912	TRUE	reported	igd	2	TRUE	0.00187315	19269	1.04983e-07	361822	TRUE	6.12313e-09	0.00190698	36.8119	97.5943	36.1578
rs646776	T	C	T	C	0.070499	0.022277	0.780066	0.78555	gen_samplesize_finngen_R9_L12_ALOPECAREATA	1	109275908	0.736238	0.0661355	361822	outcome	TRUE	0.011954	109818530	1	21557	5.62005e-09	met-c-927	Total cholesterol in small VLDL || id:met-c-927	TRUE	reported	igd	2	TRUE	0.00161098	21557	3.13582e-07	361822	TRUE	1.62515e-08	0.00170537	36.8221	87.8557	34.7808
rs635634	T	C	T	C	0.077137	-0.0886048	0.20054	0.201738	gen_samplesize_finngen_R9_L12_ALOPECAREATA	9	133279427	0.190503	0.0676841	361822	outcome	TRUE	136155000	9	19270	0.012842	3.32997e-09	met-c-954	Concentration of very small VLDL particles || id:met-c-954	TRUE	reported	igd	2	TRUE	0.00186901	19270	4.73638e-06	361822	TRUE	2.75269e-08	0.00190789	36.8315	97.5943	36.0795
rs2281591	G	A	G	A	-0.108394	0.00449168	0.13372	0.126315	gen_samplesize_finngen_R9_L12_ALOPECAREATA	6	10990260	0.956299	0.0819674	361822	outcome	TRUE	10990493	6	13498	0.018174	3.65999e-09	met-c-852	22:6, docosahexaenoic acid || id:met-c-852	TRUE	reported	igd	2	TRUE	0.00262882	13498	8.29932e-09	361822	TRUE	5.13155e-09	0.00272204	36.837	97.5943	35.5721
rs2495477	G	A	G	A	-0.062562	0.00373144	0.421717	0.435646	gen_samplesize_finngen_R9_L12_ALOPECAREATA	1	55052794	0.945611	0.0546973	361822	outcome	TRUE	2.77e-08	0.011078	19272	1	55518467	met-c-926	Concentration of small LDL particles || id:met-c-926	TRUE	reported	igd	2	TRUE	0.00165234	19272	1.29e-08	361822	TRUE	4.12e-08	0.00190903	36.8574	90.9225	31.8932
rs4608457	T	C	T	C	-0.155716	-0.0360193	0.04467	0.0416886	gen_samplesize_finngen_R9_L12_ALOPECAREATA	19	20106360	0.793827	0.137823	361822	outcome	TRUE	20217169	19	17776	0.027168	1.64999e-08	met-c-869	Total lipids in IDL || id:met-c-869	TRUE	reported	igd	2	TRUE	0.00184486	17776	1.88771e-07	361822	TRUE	3.07035e-08	0.0020695	36.8596	97.5943	32.8512
rs89356	G	C	G	C	0.099884	0.0442773	0.081067	0.0736305	gen_samplesize_finngen_R9_L12_ALOPECAREATA	5	14656273	0.671927	0.10455	361822	outcome	TRUE	14656382	5	24766	0.016945	3.86002e-09	met-c-849	Citrate || id:met-c-849	TRUE	reported	igd	2	TRUE	0.00140113	24766	4.95703e-07	361822	TRUE	2.21834e-08	0.00148645	36.8652	97.5943	34.7463
rs4149307	T	C	T	C	0.104477	0.116848	0.119911	0.110639	gen_samplesize_finngen_R9_L12_ALOPECAREATA	9	104827463	0.175531	0.0862575	361822	outcome	TRUE	0.017513	107589744	9	15985	2.87998e-09	met-c-945	Total lipids in very large HDL || id:met-c-945	TRUE	reported	igd	2	TRUE	0.00222175	15985	5.07171e-06	361822	TRUE	2.74179e-08	0.00230386	36.9077	87.8557	35.5894
rs754382	G	A	G	A	0.082523	0.016017	0.724348	0.733425	gen_samplesize_finngen_R9_L12_ALOPECAREATA	11	61132295	0.794893	0.0616128	361822	outcome	TRUE	60899767	11	13549	0.013785	2.83002e-09	met-c-917	Other polyunsaturated fatty acids than 18:2 || id:met-c-917	TRUE	reported	igd	2	TRUE	0.00263843	13549	1.86779e-07	361822	TRUE	5.70324e-09	0.0027195	36.9415	97.5943	35.8374
rs77960347	G	A	G	A	0.38986	-0.0206647	0.005817	0.0074483	gen_samplesize_finngen_R9_L12_ALOPECAREATA	18	49583585	0.947692	0.314982	361822	outcome	TRUE	6.03e-09	0.066411	20982	18	47109955	met-c-903	Phospholipids in medium HDL || id:met-c-903	TRUE	reported	igd	2	TRUE	0.00163991	20982	1.19e-08	361822	TRUE	1.27e-08	0.00175797	36.9473	90.9225	34.4617
rs8107974	T	A	T	A	-0.149973	0.0115513	0.064753	0.0647528	gen_samplesize_finngen_R9_L12_ALOPECAREATA	19	19277691	0.916961	0.110791	361822	outcome	TRUE	19388500	19	13532	0.024893	2.42003e-09	met-c-916	Mono-unsaturated fatty acids || id:met-c-916	TRUE	reported	igd	2	TRUE	0.00267553	13532	3.00442e-08	361822	TRUE	3.80447e-09	0.00272422	36.9594	97.5943	36.2971
rs3741298	T	C	T	C	-0.087652	-0.0146894	0.769803	0.768475	gen_samplesize_finngen_R9_L12_ALOPECAREATA	11	116786845	0.819623	0.0644189	361822	outcome	TRUE	116657561	11	13547	0.014483	1.89998e-09	met-c-917	Other polyunsaturated fatty acids than 18:2 || id:met-c-917	TRUE	reported	igd	2	TRUE	0.00269684	13547	1.43711e-07	361822	TRUE	3.73181e-09	0.00272291	36.9825	97.5943	36.6274
rs193084249	G	A	G	A	0.175528	0.188304	0.032129	0.039206	gen_samplesize_finngen_R9_L12_ALOPECAREATA	1	26661155	0.180784	0.1407	361822	outcome	TRUE	26987646	1	19270	0.03126	3.32001e-08	met-c-884	Concentration of large LDL particles || id:met-c-884	TRUE	reported	igd	2	TRUE	0.00163368	19270	4.95035e-06	361822	TRUE	2.35659e-07	0.00191619	36.9919	97.5943	31.5293
rs3741298	T	C	T	C	-0.07376	-0.0146894	0.771465	0.768475	gen_samplesize_finngen_R9_L12_ALOPECAREATA	11	116786845	0.819623	0.0644189	361822	outcome	TRUE	2.78e-09	0.012201	19269	11	116657561	met-c-881	Cholesterol esters in large VLDL || id:met-c-881	TRUE	reported	igd	2	TRUE	0.00189328	19269	1.44e-07	361822	TRUE	5.3e-09	0.00191841	37.033	90.9225	36.5469
rs17414716	G	A	G	A	-0.22194	-0.0994032	0.028609	0.0306711	gen_samplesize_finngen_R9_L12_ALOPECAREATA	1	55293465	0.52812	0.157563	361822	outcome	TRUE	0.03777	55759138	1	13500	4.88e-09	met-c-936	Total fatty acids || id:met-c-936	TRUE	reported	igd	2	TRUE	0.00255152	13500	1.10002e-06	361822	TRUE	1.6312e-08	0.00273778	37.056	87.8557	34.5285
rs429358	C	T	C	T	-0.082877	0.0649273	0.168024	0.181393	gen_samplesize_finngen_R9_L12_ALOPECAREATA	19	44908684	0.358169	0.0706608	361822	outcome	TRUE	45411941	19	19267	0.013854	3.48001e-09	met-c-877	Total lipids in large HDL || id:met-c-877	TRUE	reported	igd	2	TRUE	0.00185414	19267	2.33348e-06	361822	TRUE	1.90446e-08	0.00192035	37.0667	97.5943	35.7864
rs76975037	A	C	A	C	-0.103985	-0.040689	0.087164	0.0861309	gen_samplesize_finngen_R9_L12_ALOPECAREATA	8	19993997	0.674613	0.0969191	361822	outcome	TRUE	0.017463	19851508	8	21540	3.24997e-09	met-c-959	Phospholipids in chylomicrons and largest VLDL particles || id:met-c-959	TRUE	reported	igd	2	TRUE	0.00164355	21540	4.87127e-07	361822	TRUE	1.31828e-08	0.00172068	37.124	87.8557	35.4571
rs261334	C	G	C	G	-0.070284	-0.0692828	0.775261	0.766959	gen_samplesize_finngen_R9_L12_ALOPECAREATA	15	58434545	0.281023	0.0642684	361822	outcome	TRUE	6.63e-09	0.011934	21550	15	58726744	met-c-880	Total cholesterol in large LDL || id:met-c-880	TRUE	reported	igd	2	TRUE	0.00160707	21550	3.21e-06	361822	TRUE	4.65e-08	0.00172135	37.1556	90.9225	34.6849
rs17269425	G	A	G	A	0.15847	0.0404489	0.039914	0.0362073	gen_samplesize_finngen_R9_L12_ALOPECAREATA	15	58639141	0.782289	0.146375	361822	outcome	TRUE	58931340	15	19270	0.026678	3.76002e-09	met-c-896	Mean diameter for LDL particles || id:met-c-896	TRUE	reported	igd	2	TRUE	0.00182792	19270	2.11051e-07	361822	TRUE	1.0408e-08	0.00192468	37.1563	97.5943	35.2848
rs12306007	T	C	T	C	0.079358	-0.0375267	0.140091	0.143561	gen_samplesize_finngen_R9_L12_ALOPECAREATA	12	46790259	0.626023	0.0770043	361822	outcome	TRUE	47184042	12	24460	0.013439	3.63003e-09	met-c-860	Glutamine || id:met-c-860	TRUE	reported	igd	2	TRUE	0.00142367	24460	6.56384e-07	361822	TRUE	2.25819e-08	0.00151731	37.1667	97.5943	34.8696
rs10449300	G	A	G	A	-0.065719	0.0412993	0.3354	0.334037	gen_samplesize_finngen_R9_L12_ALOPECAREATA	1	108839282	0.475009	0.0578135	361822	outcome	TRUE	0.011132	109381904	1	19270	6.02005e-09	met-c-867	Total cholesterol in IDL || id:met-c-867	TRUE	reported	igd	2	TRUE	0.00180557	19270	1.41037e-06	361822	TRUE	2.27158e-08	0.00192546	37.1714	87.8557	34.8526
rs10455872	G	A	G	A	-0.158162	0.132995	0.040796	0.0464793	gen_samplesize_finngen_R9_L12_ALOPECAREATA	6	160589086	0.305149	0.129693	361822	outcome	TRUE	161010118	6	18959	0.028087	2.38002e-08	met-c-888	Free cholesterol in large VLDL || id:met-c-888	TRUE	reported	igd	2	TRUE	0.00166993	18959	2.90632e-06	361822	TRUE	1.45065e-07	0.00195778	37.1863	97.5943	31.7098
rs686030	A	C	A	C	0.087593	0.132657	0.870956	0.881849	gen_samplesize_finngen_R9_L12_ALOPECAREATA	9	15304784	0.116587	0.0845348	361822	outcome	TRUE	15304782	9	21541	0.014567	1.98002e-09	met-c-944	Free cholesterol in very large HDL || id:met-c-944	TRUE	reported	igd	2	TRUE	0.00167589	21541	6.80603e-06	361822	TRUE	4.55073e-08	0.00172466	37.2116	97.5943	36.1575
rs1800961	T	C	T	C	-0.15675	0.0656219	0.036404	0.045405	gen_samplesize_finngen_R9_L12_ALOPECAREATA	20	44413724	0.614318	0.130223	361822	outcome	TRUE	4.67e-09	0.026493	21555	20	43042364	met-c-864	Total cholesterol in HDL || id:met-c-864	TRUE	reported	igd	2	TRUE	0.00162159	21555	7.02e-07	361822	TRUE	1.84e-08	0.00172381	37.2174	90.9225	35.0068
rs635634	T	C	T	C	0.077547	-0.0886048	0.20054	0.201738	gen_samplesize_finngen_R9_L12_ALOPECAREATA	9	133279427	0.190503	0.0676841	361822	outcome	TRUE	136155000	9	19270	0.012824	2.71e-09	met-c-884	Concentration of large LDL particles || id:met-c-884	TRUE	reported	igd	2	TRUE	0.00189419	19270	4.73638e-06	361822	TRUE	2.19594e-08	0.00192823	37.2248	97.5943	36.5665
rs4665972	C	T	C	T	-0.060256	-0.00991456	0.608601	0.625088	gen_samplesize_finngen_R9_L12_ALOPECAREATA	2	27375230	0.859878	0.0561637	361822	outcome	TRUE	8.05e-09	0.010341	21488	2	27598097	met-c-933	Serum total cholesterol || id:met-c-933	TRUE	reported	igd	2	TRUE	0.00157774	21488	8.61e-08	361822	TRUE	1.93e-08	0.00172975	37.2298	90.9225	33.9528
rs28663143	C	T	C	T	-0.059954	0.0281753	0.29443	0.251171	gen_samplesize_finngen_R9_L12_ALOPECAREATA	17	20992258	0.651866	0.0624489	361822	outcome	TRUE	20895571	17	24921	0.010235	4.81005e-09	met-c-938	Tyrosine || id:met-c-938	TRUE	reported	igd	2	TRUE	0.00137509	24921	5.62593e-07	361822	TRUE	2.85745e-08	0.00149344	37.2708	97.5943	34.3132
rs8107974	T	A	T	A	-0.126654	0.0115513	0.064357	0.0647528	gen_samplesize_finngen_R9_L12_ALOPECAREATA	19	19277691	0.916961	0.110791	361822	outcome	TRUE	2.67e-09	0.020938	19269	19	19388500	met-c-926	Concentration of small LDL particles || id:met-c-926	TRUE	reported	igd	2	TRUE	0.00189552	19269	3e-08	361822	TRUE	4.39e-09	0.00193185	37.293	90.9225	36.5904
rs8107974	T	A	T	A	-0.150922	0.0115513	0.064708	0.0647528	gen_samplesize_finngen_R9_L12_ALOPECAREATA	19	19277691	0.916961	0.110791	361822	outcome	TRUE	0.024943	19388500	19	13503	1.84001e-09	met-c-857	Omega-7, omega-9 and saturated fatty acids || id:met-c-857	TRUE	reported	igd	2	TRUE	0.00270437	13503	3.00442e-08	361822	TRUE	3.25516e-09	0.00275702	37.3255	87.8557	36.6107
rs112635299	T	G	T	G	0.244831	0.229339	0.017866	0.0200266	gen_samplesize_finngen_R9_L12_ALOPECAREATA	14	94371805	0.236717	0.193825	361822	outcome	TRUE	7.26e-09	0.041598	17774	14	94838142	met-c-906	Total lipids in medium LDL || id:met-c-906	TRUE	reported	igd	2	TRUE	0.00194539	17774	3.87e-06	361822	TRUE	4.06e-08	0.00210359	37.4638	90.9225	34.6408
rs10449300	G	A	G	A	-0.063079	0.0412993	0.321478	0.334037	gen_samplesize_finngen_R9_L12_ALOPECAREATA	1	108839282	0.475009	0.0578135	361822	outcome	TRUE	109381904	1	21556	0.010816	8.60994e-09	met-c-868	Free cholesterol in IDL || id:met-c-868	TRUE	reported	igd	2	TRUE	0.00157552	21556	1.41037e-06	361822	TRUE	3.9137e-08	0.00173586	37.4798	97.5943	34.0123
rs112635299	T	G	T	G	0.232048	0.229339	0.017688	0.0200266	gen_samplesize_finngen_R9_L12_ALOPECAREATA	14	94371805	0.236717	0.193825	361822	outcome	TRUE	0.039655	94838142	14	20060	8.66004e-09	met-c-895	Total cholesterol in LDL || id:met-c-895	TRUE	reported	igd	2	TRUE	0.00170424	20060	3.86939e-06	361822	TRUE	5.8608e-08	0.00187117	37.6023	87.8557	34.242
rs193084249	G	A	G	A	0.177003	0.188304	0.032129	0.039206	gen_samplesize_finngen_R9_L12_ALOPECAREATA	1	26661155	0.180784	0.1407	361822	outcome	TRUE	2.25e-08	0.031227	19270	1	26987646	met-c-924	Total cholesterol in small LDL || id:met-c-924	TRUE	reported	igd	2	TRUE	0.00166472	19270	4.95e-06	361822	TRUE	1.78e-07	0.00194852	37.6175	90.9225	32.1293
rs6982636	A	G	A	G	-0.062496	0.0179971	0.484688	0.469771	gen_samplesize_finngen_R9_L12_ALOPECAREATA	8	125467073	0.740797	0.0544051	361822	outcome	TRUE	0.010299	126479315	8	19270	2.18002e-09	met-c-913	Concentration of medium VLDL particles || id:met-c-913	TRUE	reported	igd	2	TRUE	0.00190743	19270	3.02436e-07	361822	TRUE	5.33537e-09	0.00195104	37.6662	87.8557	36.8226
rs1260326	C	T	C	T	0.064941	0.0154949	0.636562	0.650736	gen_samplesize_finngen_R9_L12_ALOPECAREATA	2	27508073	0.786397	0.0571786	361822	outcome	TRUE	27730940	2	19273	0.010639	1.38998e-09	met-c-896	Mean diameter for LDL particles || id:met-c-896	TRUE	reported	igd	2	TRUE	0.00192972	19273	2.02963e-07	361822	TRUE	3.9874e-09	0.00195137	37.6783	97.5943	37.2594
rs77697917	T	C	T	C	0.208758	-0.251777	0.02331	0.0317757	gen_samplesize_finngen_R9_L12_ALOPECAREATA	17	43763481	0.101594	0.153788	361822	outcome	TRUE	41840849	17	18954	0.037284	2.77e-08	met-c-915	Triglycerides in medium VLDL || id:met-c-915	TRUE	reported	igd	2	TRUE	0.00165146	18954	7.40784e-06	361822	TRUE	3.55934e-07	0.00198434	37.6819	97.5943	31.3503
rs144064722	G	A	G	A	0.199063	0.250337	0.025283	0.0296281	gen_samplesize_finngen_R9_L12_ALOPECAREATA	4	72540456	0.120151	0.161078	361822	outcome	TRUE	0.034073	73406173	4	19266	8.62005e-09	met-c-867	Total cholesterol in IDL || id:met-c-867	TRUE	reported	igd	2	TRUE	0.00176866	19266	6.67547e-06	361822	TRUE	9.22128e-08	0.00195307	37.6976	87.8557	34.1319
rs144064722	G	A	G	A	0.203723	0.250337	0.025304	0.0296281	gen_samplesize_finngen_R9_L12_ALOPECAREATA	4	72540456	0.120151	0.161078	361822	outcome	TRUE	8.3e-09	0.035039	18398	4	73406173	met-c-842	Apolipoprotein A-I || id:met-c-842	TRUE	reported	igd	2	TRUE	0.00183424	18398	6.68e-06	361822	TRUE	9.93e-08	0.00204724	37.7383	90.9225	33.8047
rs7412	T	C	T	C	0.150012	-0.176014	0.055504	0.0532686	gen_samplesize_finngen_R9_L12_ALOPECAREATA	19	44908822	0.145191	0.120828	361822	outcome	TRUE	0.026119	45412079	19	15981	1.25e-08	met-c-865	Mean diameter for HDL particles || id:met-c-865	TRUE	reported	igd	2	TRUE	0.00206013	15981	5.86495e-06	361822	TRUE	1.04365e-07	0.00235943	37.7904	87.8557	32.9867
rs112635299	T	G	T	G	0.245966	0.229339	0.017866	0.0200266	gen_samplesize_finngen_R9_L12_ALOPECAREATA	14	94371805	0.236717	0.193825	361822	outcome	TRUE	94838142	14	17774	0.041611	6.18999e-09	met-c-905	Cholesterol esters in medium LDL || id:met-c-905	TRUE	reported	igd	2	TRUE	0.00196221	17774	3.86939e-06	361822	TRUE	3.52792e-08	0.00212314	37.8127	97.5943	34.9409
rs72836561	T	C	T	C	0.202129	-0.24994	0.025024	0.0323521	gen_samplesize_finngen_R9_L12_ALOPECAREATA	17	43848758	0.101532	0.152637	361822	outcome	TRUE	0.036062	41926126	17	18957	2.86999e-08	met-c-914	Phospholipids in medium VLDL || id:met-c-914	TRUE	reported	igd	2	TRUE	0.00165468	18957	7.41065e-06	361822	TRUE	3.45498e-07	0.0019936	37.8642	87.8557	31.4165
rs73066442	G	A	G	A	0.072435	0.0371947	0.249027	0.246231	gen_samplesize_finngen_R9_L12_ALOPECAREATA	7	21553355	0.556874	0.0633111	361822	outcome	TRUE	0.011947	21592973	7	19269	2.49e-09	met-c-883	Total lipids in large LDL || id:met-c-883	TRUE	reported	igd	2	TRUE	0.00190431	19269	9.53914e-07	361822	TRUE	7.75699e-09	0.00196245	37.8848	87.8557	36.7603
rs6511720	T	G	T	G	-0.097613	-0.0937271	0.102661	0.101688	gen_samplesize_finngen_R9_L12_ALOPECAREATA	19	11091630	0.297173	0.0899048	361822	outcome	TRUE	11202306	19	21558	0.016684	7.25003e-09	met-c-923	Triglycerides in small HDL || id:met-c-923	TRUE	reported	igd	2	TRUE	0.00158547	21558	3.0038e-06	361822	TRUE	5.47942e-08	0.00175553	37.9087	97.5943	34.2306
rs9987289	G	A	G	A	0.094746	-0.0922569	0.874954	0.857553	gen_samplesize_finngen_R9_L12_ALOPECAREATA	8	9325848	0.238743	0.0783075	361822	outcome	TRUE	1.38e-09	0.015496	19268	8	9183358	met-c-901	Total lipids in medium HDL || id:met-c-901	TRUE	reported	igd	2	TRUE	0.00193664	19268	3.84e-06	361822	TRUE	1.27e-08	0.0019643	37.9186	90.9225	37.3837
rs193084249	G	A	G	A	0.177747	0.188304	0.032129	0.039206	gen_samplesize_finngen_R9_L12_ALOPECAREATA	1	26661155	0.180784	0.1407	361822	outcome	TRUE	0.031258	26987646	1	19270	2.24999e-08	met-c-883	Total lipids in large LDL || id:met-c-883	TRUE	reported	igd	2	TRUE	0.0016754	19270	4.95035e-06	361822	TRUE	1.62135e-07	0.00196494	37.935	87.8557	32.3357
rs1260326	C	T	C	T	-0.077749	0.0154949	0.636722	0.650736	gen_samplesize_finngen_R9_L12_ALOPECAREATA	2	27508073	0.786397	0.0571786	361822	outcome	TRUE	27730940	2	13549	0.012669	1.13e-09	met-c-917	Other polyunsaturated fatty acids than 18:2 || id:met-c-917	TRUE	reported	igd	2	TRUE	0.0027724	13549	2.02963e-07	361822	TRUE	2.36227e-09	0.00279646	37.9899	97.5943	37.6621
rs73107473	A	G	A	G	0.077046	-0.0230208	0.181308	0.195362	gen_samplesize_finngen_R9_L12_ALOPECAREATA	7	44538023	0.737262	0.0686202	361822	outcome	TRUE	0.013419	44577622	7	21553	1.63001e-08	met-c-895	Total cholesterol in LDL || id:met-c-895	TRUE	reported	igd	2	TRUE	0.00152732	21553	3.1106e-07	361822	TRUE	3.86824e-08	0.00176225	38.0453	87.8557	32.9655
rs1260326	C	T	C	T	-0.07798	0.0154949	0.63681	0.650736	gen_samplesize_finngen_R9_L12_ALOPECAREATA	2	27508073	0.786397	0.0571786	361822	outcome	TRUE	27730940	2	13506	0.012722	9.72994e-10	met-c-856	Omega-6 fatty acids || id:met-c-856	TRUE	reported	igd	2	TRUE	0.00277451	13506	2.02963e-07	361822	TRUE	2.46352e-09	0.00281281	38.0913	97.5943	37.5713
rs115849089	A	G	A	G	-0.121281	-0.0166413	0.106937	0.108363	gen_samplesize_finngen_R9_L12_ALOPECAREATA	8	20054859	0.849253	0.0875528	361822	outcome	TRUE	19912370	8	13530	0.019965	1.78999e-09	met-c-916	Mono-unsaturated fatty acids || id:met-c-916	TRUE	reported	igd	2	TRUE	0.00272038	13530	9.98486e-08	361822	TRUE	3.11912e-09	0.00280948	38.1137	97.5943	36.9017
rs111894427	T	C	T	C	0.133814	-0.141255	0.052024	0.0621939	gen_samplesize_finngen_R9_L12_ALOPECAREATA	11	116850689	0.208916	0.112415	361822	outcome	TRUE	1.83e-09	0.02204	21552	11	116721405	met-c-864	Total cholesterol in HDL || id:met-c-864	TRUE	reported	igd	2	TRUE	0.00170762	21552	4.36e-06	361822	TRUE	2.16e-08	0.00176618	38.1285	90.9225	36.8621
rs75835816	C	G	C	G	-0.227901	-0.459749	0.0194	0.0215864	gen_samplesize_finngen_R9_L12_ALOPECAREATA	8	20028002	0.0147394	0.188521	361822	outcome	TRUE	19885513	8	19271	0.038116	3.12997e-09	met-c-900	Free cholesterol in medium HDL || id:met-c-900	TRUE	reported	igd	2	TRUE	0.00185188	19271	1.6437e-05	361822	TRUE	1.32238e-07	0.00197613	38.1535	97.5943	35.7501
rs72999033	T	C	T	C	-0.12612	0.0206989	0.059314	0.0639861	gen_samplesize_finngen_R9_L12_ALOPECAREATA	19	19255823	0.852456	0.111293	361822	outcome	TRUE	2.96e-09	0.021037	21488	19	19366632	met-c-933	Serum total cholesterol || id:met-c-933	TRUE	reported	igd	2	TRUE	0.00167001	21488	9.56e-08	361822	TRUE	7.52e-09	0.00177501	38.2056	90.9225	35.9418
rs73066442	G	A	G	A	0.072751	0.0371947	0.249027	0.246231	gen_samplesize_finngen_R9_L12_ALOPECAREATA	7	21553355	0.556874	0.0633111	361822	outcome	TRUE	21592973	7	19269	0.011947	2.1e-09	met-c-884	Concentration of large LDL particles || id:met-c-884	TRUE	reported	igd	2	TRUE	0.00192093	19269	9.53914e-07	361822	TRUE	6.65513e-09	0.00197961	38.2167	97.5943	37.0817
rs115849089	A	G	A	G	-0.121694	-0.0166413	0.10697	0.108363	gen_samplesize_finngen_R9_L12_ALOPECAREATA	8	20054859	0.849253	0.0875528	361822	outcome	TRUE	0.019997	19912370	8	13502	1.47999e-09	met-c-857	Omega-7, omega-9 and saturated fatty acids || id:met-c-857	TRUE	reported	igd	2	TRUE	0.0027358	13502	9.98486e-08	361822	TRUE	2.9175e-09	0.00282941	38.3055	87.8557	37.0347
rs72999033	T	C	T	C	-0.126194	0.0206989	0.059278	0.0639861	gen_samplesize_finngen_R9_L12_ALOPECAREATA	19	19255823	0.852456	0.111293	361822	outcome	TRUE	0.021012	19366632	19	21537	2.30999e-09	met-c-960	Triglycerides in chylomicrons and largest VLDL particles || id:met-c-960	TRUE	reported	igd	2	TRUE	0.00167213	21537	9.56018e-08	361822	TRUE	7.08725e-09	0.00177608	38.3159	87.8557	36.0697
rs10402112	A	T	A	T	-0.125558	-0.103973	0.099723	0.101673	gen_samplesize_finngen_R9_L12_ALOPECAREATA	19	11081001	0.247782	0.0899612	361822	outcome	TRUE	0.02111	11191677	19	13500	3.17001e-09	met-c-936	Total fatty acids || id:met-c-936	TRUE	reported	igd	2	TRUE	0.002614	13500	3.69179e-06	361822	TRUE	1.93252e-08	0.00283068	38.3169	87.8557	35.3763
rs79915079	A	G	A	G	-0.193424	-0.299727	0.024315	0.030165	gen_samplesize_finngen_R9_L12_ALOPECAREATA	19	11118390	0.0603268	0.159566	361822	outcome	TRUE	11229066	19	21552	0.032832	6.87005e-09	met-c-908	Phospholipids in medium LDL || id:met-c-908	TRUE	reported	igd	2	TRUE	0.00160798	21552	9.75156e-06	361822	TRUE	1.31782e-07	0.00177515	38.3225	97.5943	34.7077
rs6756629	A	G	A	G	-0.113253	-0.130265	0.078334	0.0821788	gen_samplesize_finngen_R9_L12_ALOPECAREATA	2	43837951	0.190236	0.0994481	361822	outcome	TRUE	44065090	2	20690	0.018566	1.89998e-09	met-c-843	Apolipoprotein B || id:met-c-843	TRUE	reported	igd	2	TRUE	0.00179541	20690	4.74207e-06	361822	TRUE	1.84186e-08	0.00185205	38.3864	97.5943	37.2103
rs3019558	A	G	A	G	-0.075903	0.0486399	0.432554	0.426245	gen_samplesize_finngen_R9_L12_ALOPECAREATA	11	61016803	0.37776	0.0551453	361822	outcome	TRUE	60784275	11	13548	0.012799	3.97e-09	met-c-917	Other polyunsaturated fatty acids than 18:2 || id:met-c-917	TRUE	reported	igd	2	TRUE	0.00258958	13548	2.15018e-06	361822	TRUE	1.5848e-08	0.00282822	38.4197	97.5943	35.1695
rs495828	T	G	T	G	0.07198	-0.0767906	0.220826	0.223337	gen_samplesize_finngen_R9_L12_ALOPECAREATA	9	133279294	0.238753	0.0651812	361822	outcome	TRUE	1.61e-09	0.01175	21552	9	136154867	met-c-880	Total cholesterol in large LDL || id:met-c-880	TRUE	reported	igd	2	TRUE	0.00173838	21552	3.84e-06	361822	TRUE	1.43e-08	0.00178295	38.4911	90.9225	37.5274
rs144064722	G	A	G	A	0.201214	0.250337	0.025283	0.0296281	gen_samplesize_finngen_R9_L12_ALOPECAREATA	4	72540456	0.120151	0.161078	361822	outcome	TRUE	0.03405	73406173	4	19266	5.25001e-09	met-c-927	Total cholesterol in small VLDL || id:met-c-927	TRUE	reported	igd	2	TRUE	0.00180946	19266	6.67547e-06	361822	TRUE	6.41692e-08	0.00199551	38.5183	87.8557	34.9206
rs1168041	C	T	C	T	0.085039	-0.0292302	0.730234	0.733519	gen_samplesize_finngen_R9_L12_ALOPECAREATA	1	62494579	0.634775	0.0615351	361822	outcome	TRUE	0.01414	62960250	1	13502	2.12002e-09	met-c-936	Total fatty acids || id:met-c-936	TRUE	reported	igd	2	TRUE	0.00267203	13502	6.23627e-07	361822	TRUE	6.17342e-09	0.00284915	38.5734	87.8557	36.1691
rs193084249	G	A	G	A	0.179309	0.188304	0.032129	0.039206	gen_samplesize_finngen_R9_L12_ALOPECAREATA	1	26661155	0.180784	0.1407	361822	outcome	TRUE	26987646	1	19270	0.031237	1.67001e-08	met-c-907	Concentration of medium LDL particles || id:met-c-907	TRUE	reported	igd	2	TRUE	0.00170721	19270	4.95035e-06	361822	TRUE	1.21902e-07	0.00199963	38.606	97.5943	32.9508
rs2495477	G	A	G	A	-0.061897	0.00373144	0.418981	0.435646	gen_samplesize_finngen_R9_L12_ALOPECAREATA	1	55052794	0.945611	0.0546973	361822	outcome	TRUE	55518467	1	20687	0.011013	3.14e-08	met-c-843	Apolipoprotein B || id:met-c-843	TRUE	reported	igd	2	TRUE	0.00152479	20687	1.28626e-08	361822	TRUE	5.06828e-08	0.00186532	38.6563	97.5943	31.5884
rs55730499	T	C	T	C	-0.161095	0.131263	0.040951	0.0464534	gen_samplesize_finngen_R9_L12_ALOPECAREATA	6	160584578	0.3119	0.129804	361822	outcome	TRUE	1.94e-08	0.028225	18956	6	161005610	met-c-890	Concentration of large VLDL particles || id:met-c-890	TRUE	reported	igd	2	TRUE	0.00171573	18956	2.83e-06	361822	TRUE	9.49e-08	0.00203845	38.7156	90.9225	32.5759
rs193084249	G	A	G	A	0.179693	0.188304	0.032129	0.039206	gen_samplesize_finngen_R9_L12_ALOPECAREATA	1	26661155	0.180784	0.1407	361822	outcome	TRUE	1.48e-08	0.031247	19270	1	26987646	met-c-880	Total cholesterol in large LDL || id:met-c-880	TRUE	reported	igd	2	TRUE	0.00171342	19270	4.95e-06	361822	TRUE	1.15e-07	0.0020082	38.7719	90.9225	33.0709
rs41272659	A	G	A	G	-0.24469	0.0726066	0.024498	0.0222092	gen_samplesize_finngen_R9_L12_ALOPECAREATA	2	206770234	0.697154	0.18657	361822	outcome	TRUE	207634958	2	13530	0.042362	1.06001e-08	met-c-916	Mono-unsaturated fatty acids || id:met-c-916	TRUE	reported	igd	2	TRUE	0.00246023	13530	4.18577e-07	361822	TRUE	2.20987e-08	0.00286168	38.8239	97.5943	33.3641
rs4296389	T	C	T	C	-0.068536	0.00104603	0.320094	0.324476	gen_samplesize_finngen_R9_L12_ALOPECAREATA	2	20943234	0.9856	0.0579575	361822	outcome	TRUE	1.14e-09	0.011079	18954	2	21142994	met-c-890	Concentration of large VLDL particles || id:met-c-890	TRUE	reported	igd	2	TRUE	0.00201514	18954	9e-10	361822	TRUE	1.7e-09	0.00204453	38.8274	90.9225	38.2681
rs7527004	A	G	A	G	0.069616	-0.069172	0.69712	0.714573	gen_samplesize_finngen_R9_L12_ALOPECAREATA	1	62506557	0.249749	0.0600994	361822	outcome	TRUE	0.011231	62972228	1	18957	7.19002e-10	met-c-957	Total lipids in chylomicrons and largest VLDL particles || id:met-c-957	TRUE	reported	igd	2	TRUE	0.00202292	18957	3.66122e-06	361822	TRUE	7.32382e-09	0.00204657	38.8723	87.8557	38.4221
rs144064722	G	A	G	A	0.202156	0.250337	0.025283	0.0296281	gen_samplesize_finngen_R9_L12_ALOPECAREATA	4	72540456	0.120151	0.161078	361822	outcome	TRUE	73406173	4	19266	0.034101	5.23998e-09	met-c-956	Triglycerides in very small VLDL || id:met-c-956	TRUE	reported	igd	2	TRUE	0.00182096	19266	6.67547e-06	361822	TRUE	5.79337e-08	0.00201424	38.8806	97.5943	35.143
rs2954021	G	A	G	A	-0.060277	-0.00669336	0.546373	0.535076	gen_samplesize_finngen_R9_L12_ALOPECAREATA	8	125469835	0.90213	0.05443	361822	outcome	TRUE	126482077	8	21557	0.009816	1.36e-09	met-c-868	Free cholesterol in IDL || id:met-c-868	TRUE	reported	igd	2	TRUE	0.00174633	21557	4.17945e-08	361822	TRUE	2.94677e-09	0.00180103	38.8913	97.5943	37.7081
rs6756629	A	G	A	G	-0.111792	-0.130265	0.078221	0.0821788	gen_samplesize_finngen_R9_L12_ALOPECAREATA	2	43837951	0.190236	0.0994481	361822	outcome	TRUE	44065090	2	21559	0.018235	1.43999e-09	met-c-871	Phospholipids in IDL || id:met-c-871	TRUE	reported	igd	2	TRUE	0.00174046	21559	4.74207e-06	361822	TRUE	1.66808e-08	0.00180219	38.92	97.5943	37.5846
rs2495477	G	A	G	A	-0.060957	0.00373144	0.419384	0.435646	gen_samplesize_finngen_R9_L12_ALOPECAREATA	1	55052794	0.945611	0.0546973	361822	outcome	TRUE	2.34e-08	0.010803	21490	1	55518467	met-c-933	Serum total cholesterol || id:met-c-933	TRUE	reported	igd	2	TRUE	0.00147952	21490	1.29e-08	361822	TRUE	4.64e-08	0.00180958	38.9548	90.9225	31.8389
rs193084249	G	A	G	A	0.180124	0.188304	0.032129	0.039206	gen_samplesize_finngen_R9_L12_ALOPECAREATA	1	26661155	0.180784	0.1407	361822	outcome	TRUE	0.03124	26987646	1	19270	1.42001e-08	met-c-895	Total cholesterol in LDL || id:met-c-895	TRUE	reported	igd	2	TRUE	0.00172241	19270	4.95035e-06	361822	TRUE	1.06375e-07	0.00201785	38.9585	87.8557	33.2446
rs72836561	T	C	T	C	0.203708	-0.24994	0.024935	0.0323521	gen_samplesize_finngen_R9_L12_ALOPECAREATA	17	43848758	0.101532	0.152637	361822	outcome	TRUE	0.035841	41926126	17	19270	2.13998e-08	met-c-929	Total lipids in small VLDL || id:met-c-929	TRUE	reported	igd	2	TRUE	0.00167375	19270	7.41065e-06	361822	TRUE	2.3631e-07	0.00201785	38.9586	87.8557	32.304
rs144064722	G	A	G	A	0.23669	0.250337	0.026411	0.0296281	gen_samplesize_finngen_R9_L12_ALOPECAREATA	4	72540456	0.120151	0.161078	361822	outcome	TRUE	73406173	4	13500	0.039503	2.29002e-09	met-c-856	Omega-6 fatty acids || id:met-c-856	TRUE	reported	igd	2	TRUE	0.00265263	13500	6.67547e-06	361822	TRUE	2.33118e-08	0.00288105	39.0007	97.5943	35.9004
rs1883025	T	C	T	C	-0.076062	-0.0377684	0.193655	0.195681	gen_samplesize_finngen_R9_L12_ALOPECAREATA	9	104902020	0.582218	0.0686514	361822	outcome	TRUE	1.5e-09	0.01246	21552	9	107664301	met-c-864	Total cholesterol in HDL || id:met-c-864	TRUE	reported	igd	2	TRUE	0.00172624	21552	8.36e-07	361822	TRUE	6.7e-09	0.00180682	39.0075	90.9225	37.2649
rs12578760	T	C	T	C	0.079667	0.123779	0.144838	0.129822	gen_samplesize_finngen_R9_L12_ALOPECAREATA	12	46711334	0.125711	0.0808357	361822	outcome	TRUE	0.013135	47105117	12	24794	1.36e-09	met-c-840	Alanine || id:met-c-840	TRUE	reported	igd	2	TRUE	0.00148164	24794	6.48026e-06	361822	TRUE	4.29577e-08	0.00157224	39.0403	87.8557	36.7872
rs1260326	C	T	C	T	0.061666	0.0154949	0.638963	0.650736	gen_samplesize_finngen_R9_L12_ALOPECAREATA	2	27508073	0.786397	0.0571786	361822	outcome	TRUE	27730940	2	22235	0.010082	9.87006e-10	met-c-860	Glutamine || id:met-c-860	TRUE	reported	igd	2	TRUE	0.00167985	22235	2.02963e-07	361822	TRUE	4.3639e-09	0.00175448	39.076	97.5943	37.4109
rs193084249	G	A	G	A	0.180395	0.188304	0.032129	0.039206	gen_samplesize_finngen_R9_L12_ALOPECAREATA	1	26661155	0.180784	0.1407	361822	outcome	TRUE	26987646	1	19270	0.031254	1.37e-08	met-c-908	Phospholipids in medium LDL || id:met-c-908	TRUE	reported	igd	2	TRUE	0.00172604	19270	4.95035e-06	361822	TRUE	1.02967e-07	0.00202392	39.076	97.5943	33.3148
rs3741298	T	C	T	C	-0.072431	-0.0146894	0.778198	0.768475	gen_samplesize_finngen_R9_L12_ALOPECAREATA	11	116786845	0.819623	0.0644189	361822	outcome	TRUE	0.011784	116657561	11	21555	1.49001e-09	met-c-904	Total cholesterol in medium LDL || id:met-c-904	TRUE	reported	igd	2	TRUE	0.00174983	21555	1.43711e-07	361822	TRUE	3.31196e-09	0.00181107	39.1047	87.8557	37.7801
rs115849089	A	G	A	G	-0.105483	-0.0166413	0.101418	0.108363	gen_samplesize_finngen_R9_L12_ALOPECAREATA	8	20054859	0.849253	0.0875528	361822	outcome	TRUE	0.017163	19912370	8	19265	1.29e-09	met-c-863	Glycoprotein acetyls || id:met-c-863	TRUE	reported	igd	2	TRUE	0.00195706	19265	9.98486e-08	361822	TRUE	2.7854e-09	0.002028	39.1447	87.8557	37.7727
rs182695896	C	A	C	A	0.236546	0.0916454	0.019349	0.0259425	gen_samplesize_finngen_R9_L12_ALOPECAREATA	4	73947510	0.595568	0.17266	361822	outcome	TRUE	74813227	4	18398	0.041781	2.49e-08	met-c-843	Apolipoprotein B || id:met-c-843	TRUE	reported	igd	2	TRUE	0.00173938	18398	7.78655e-07	361822	TRUE	6.50207e-08	0.00212341	39.1454	97.5943	32.0534
rs115849089	A	G	A	G	-0.099572	-0.0166413	0.106662	0.108363	gen_samplesize_finngen_R9_L12_ALOPECAREATA	8	20054859	0.849253	0.0875528	361822	outcome	TRUE	19912370	8	20686	0.017126	1.03999e-08	met-c-843	Apolipoprotein B || id:met-c-843	TRUE	reported	igd	2	TRUE	0.00163162	20686	9.98486e-08	361822	TRUE	2.03695e-08	0.00188943	39.1549	97.5943	33.8036
rs193084249	G	A	G	A	0.180624	0.188304	0.032129	0.039206	gen_samplesize_finngen_R9_L12_ALOPECAREATA	1	26661155	0.180784	0.1407	361822	outcome	TRUE	26987646	1	19270	0.031248	1.31999e-08	met-c-905	Cholesterol esters in medium LDL || id:met-c-905	TRUE	reported	igd	2	TRUE	0.00173108	19270	4.95035e-06	361822	TRUE	9.84172e-08	0.00202906	39.1755	97.5943	33.4123
rs59014134	T	C	T	C	0.076203	-0.052695	0.251253	0.276355	gen_samplesize_finngen_R9_L12_ALOPECAREATA	5	75293560	0.385457	0.0607165	361822	outcome	TRUE	74589385	5	17894	0.012571	2.15998e-09	met-c-928	Free cholesterol in small VLDL || id:met-c-928	TRUE	reported	igd	2	TRUE	0.00204953	17894	2.08177e-06	361822	TRUE	1.02403e-08	0.00218484	39.1768	97.5943	36.7455
rs193084249	G	A	G	A	0.180641	0.188304	0.032129	0.039206	gen_samplesize_finngen_R9_L12_ALOPECAREATA	1	26661155	0.180784	0.1407	361822	outcome	TRUE	1.32e-08	0.031238	19270	1	26987646	met-c-906	Total lipids in medium LDL || id:met-c-906	TRUE	reported	igd	2	TRUE	0.00173251	19270	4.95e-06	361822	TRUE	9.72e-08	0.00202944	39.1829	90.9225	33.44
rs3741298	T	C	T	C	-0.07587	-0.0146894	0.771465	0.768475	gen_samplesize_finngen_R9_L12_ALOPECAREATA	11	116786845	0.819623	0.0644189	361822	outcome	TRUE	0.012206	116657561	11	19269	9.84011e-10	met-c-883	Total lipids in large LDL || id:met-c-883	TRUE	reported	igd	2	TRUE	0.00200129	19269	1.43711e-07	361822	TRUE	1.93484e-09	0.00202973	39.1864	87.8557	38.6361
rs2495477	G	A	G	A	-0.064544	0.00373144	0.421717	0.435646	gen_samplesize_finngen_R9_L12_ALOPECAREATA	1	55052794	0.945611	0.0546973	361822	outcome	TRUE	55518467	1	19272	0.011074	9.91996e-09	met-c-925	Total lipids in small LDL || id:met-c-925	TRUE	reported	igd	2	TRUE	0.00175977	19272	1.28626e-08	361822	TRUE	1.49611e-08	0.0020319	39.2345	97.5943	33.9706
rs62120792	C	T	C	T	-0.092112	0.0175454	0.139114	0.145432	gen_samplesize_finngen_R9_L12_ALOPECAREATA	2	20892728	0.820654	0.0773936	361822	outcome	TRUE	1.28e-09	0.01492	19269	2	21092488	met-c-881	Cholesterol esters in large VLDL || id:met-c-881	TRUE	reported	igd	2	TRUE	0.00197434	19269	1.42e-07	361822	TRUE	2.48e-09	0.00203226	39.2353	90.9225	38.1149
rs4149307	T	C	T	C	0.107737	0.116848	0.119911	0.110639	gen_samplesize_finngen_R9_L12_ALOPECAREATA	9	104827463	0.175531	0.0862575	361822	outcome	TRUE	107589744	9	15985	0.017557	1.19001e-09	met-c-946	Concentration of very large HDL particles || id:met-c-946	TRUE	reported	igd	2	TRUE	0.00235044	15985	5.07171e-06	361822	TRUE	1.0401e-08	0.00244988	39.2526	97.5943	37.6556
rs11207978	C	T	C	T	-0.08205	0.0519329	0.189329	0.192943	gen_samplesize_finngen_R9_L12_ALOPECAREATA	1	62514841	0.451041	0.0689057	361822	outcome	TRUE	5.16e-10	0.013081	18958	1	62980512	met-c-889	Total lipids in large VLDL || id:met-c-889	TRUE	reported	igd	2	TRUE	0.00207123	18958	1.57e-06	361822	TRUE	2.78e-09	0.00206656	39.2549	90.9225	39.3437
rs141110858	A	G	A	G	-0.141357	-0.1062	0.05382	0.0477079	gen_samplesize_finngen_R9_L12_ALOPECAREATA	19	19808613	0.408924	0.128604	361822	outcome	TRUE	0.025352	19919422	19	19269	3.40001e-08	met-c-909	Total cholesterol in medium VLDL || id:met-c-909	TRUE	reported	igd	2	TRUE	0.001611	19269	1.88472e-06	361822	TRUE	1.55669e-07	0.00203508	39.2899	87.8557	31.0892
rs629301	T	G	T	G	0.077484	0.0266653	0.783555	0.785475	gen_samplesize_finngen_R9_L12_ALOPECAREATA	1	109275684	0.686796	0.0661332	361822	outcome	TRUE	0.012444	109818306	1	19273	8.46993e-10	met-c-953	Total lipids in very small VLDL || id:met-c-953	TRUE	reported	igd	2	TRUE	0.00200783	19273	4.49326e-07	361822	TRUE	2.31096e-09	0.00203644	39.3243	87.8557	38.7707
rs3119311	C	T	C	T	0.090807	-0.028754	0.119822	0.116751	gen_samplesize_finngen_R9_L12_ALOPECAREATA	6	160272075	0.732182	0.0840209	361822	outcome	TRUE	0.015519	160693107	6	22581	5.29005e-09	met-c-850	Creatinine || id:met-c-850	TRUE	reported	igd	2	TRUE	0.00151408	22581	3.2369e-07	361822	TRUE	2.2395e-08	0.0017393	39.3402	87.8557	34.2382
rs185415345	A	G	A	G	-0.151528	-0.18026	0.046556	0.0297194	gen_samplesize_finngen_R9_L12_ALOPECAREATA	1	56159723	0.266739	0.162308	361822	outcome	TRUE	56625395	1	19268	0.027262	4.60002e-08	met-c-925	Total lipids in small LDL || id:met-c-925	TRUE	reported	igd	2	TRUE	0.00160097	19268	3.40898e-06	361822	TRUE	2.40949e-07	0.00203839	39.3518	97.5943	30.8937
rs112635299	T	G	T	G	0.23739	0.229339	0.017688	0.0200266	gen_samplesize_finngen_R9_L12_ALOPECAREATA	14	94371805	0.236717	0.193825	361822	outcome	TRUE	0.039692	94838142	14	20060	4.02995e-09	met-c-904	Total cholesterol in medium LDL || id:met-c-904	TRUE	reported	igd	2	TRUE	0.00178015	20060	3.86939e-06	361822	TRUE	2.88001e-08	0.00195832	39.357	87.8557	35.77
rs143988316	T	C	T	C	-0.150045	-0.0308679	0.069487	0.0666217	gen_samplesize_finngen_R9_L12_ALOPECAREATA	19	19556445	0.777951	0.109464	361822	outcome	TRUE	19667254	19	13494	0.024351	1.09999e-09	met-c-852	22:6, docosahexaenoic acid || id:met-c-852	TRUE	reported	igd	2	TRUE	0.00280616	13494	2.19775e-07	361822	TRUE	2.05401e-09	0.00291138	39.395	97.5943	37.9673
rs62120792	C	T	C	T	-0.092338	0.0175454	0.139114	0.145432	gen_samplesize_finngen_R9_L12_ALOPECAREATA	2	20892728	0.820654	0.0773936	361822	outcome	TRUE	21092488	2	19269	0.014927	1.16001e-09	met-c-884	Concentration of large LDL particles || id:met-c-884	TRUE	reported	igd	2	TRUE	0.00198217	19269	1.42044e-07	361822	TRUE	2.30864e-09	0.00204224	39.4284	97.5943	38.2662
rs964184	C	G	C	G	-0.087606	-0.0278824	0.861776	0.854959	gen_samplesize_finngen_R9_L12_ALOPECAREATA	11	116778201	0.717903	0.0771806	361822	outcome	TRUE	0.014015	116648917	11	21557	7.88007e-10	met-c-895	Total cholesterol in LDL || id:met-c-895	TRUE	reported	igd	2	TRUE	0.00180945	21557	3.60704e-07	361822	TRUE	2.16416e-09	0.00182842	39.4837	87.8557	39.0734
rs4296389	T	C	T	C	-0.081438	0.00104603	0.325777	0.324476	gen_samplesize_finngen_R9_L12_ALOPECAREATA	2	20943234	0.9856	0.0579575	361822	outcome	TRUE	21142994	2	13521	0.013081	6.37001e-10	met-c-893	18:2, linoleic acid (LA) || id:met-c-893	TRUE	reported	igd	2	TRUE	0.0028588	13521	9.00278e-10	361822	TRUE	1.02182e-09	0.00291345	39.5021	97.5943	38.759
rs77697917	T	C	T	C	0.213875	-0.251777	0.02331	0.0317757	gen_samplesize_finngen_R9_L12_ALOPECAREATA	17	43763481	0.101594	0.153788	361822	outcome	TRUE	0.037272	41840849	17	18954	1.43999e-08	met-c-887	Cholesterol esters in large VLDL || id:met-c-887	TRUE	reported	igd	2	TRUE	0.00173439	18954	7.40784e-06	361822	TRUE	1.72657e-07	0.00208281	39.5557	87.8557	32.9272
rs182695896	C	A	C	A	0.233251	0.0916454	0.019221	0.0259425	gen_samplesize_finngen_R9_L12_ALOPECAREATA	4	73947510	0.595568	0.17266	361822	outcome	TRUE	74813227	4	19268	0.040847	1.72001e-08	met-c-928	Free cholesterol in small VLDL || id:met-c-928	TRUE	reported	igd	2	TRUE	0.00168967	19268	7.78655e-07	361822	TRUE	5.23631e-08	0.00205128	39.6011	97.5943	32.6082
rs34955778	C	T	C	T	0.077157	0.041877	0.433229	0.439212	gen_samplesize_finngen_R9_L12_ALOPECAREATA	16	15045737	0.443683	0.0546705	361822	outcome	TRUE	0.012505	15139594	16	13529	7.99006e-10	met-c-847	Average number of methylene groups per double bond || id:met-c-847	TRUE	reported	igd	2	TRUE	0.00280648	13529	1.62163e-06	361822	TRUE	3.43298e-09	0.00292352	39.6624	87.8557	38.07
rs193084249	G	A	G	A	0.181752	0.188304	0.032129	0.039206	gen_samplesize_finngen_R9_L12_ALOPECAREATA	1	26661155	0.180784	0.1407	361822	outcome	TRUE	0.031237	26987646	1	19270	1.03999e-08	met-c-904	Total cholesterol in medium LDL || id:met-c-904	TRUE	reported	igd	2	TRUE	0.00175396	19270	4.95035e-06	361822	TRUE	8.01642e-08	0.00205449	39.6673	87.8557	33.8548
rs72836561	T	C	T	C	0.205609	-0.24994	0.024935	0.0323521	gen_samplesize_finngen_R9_L12_ALOPECAREATA	17	43848758	0.101532	0.152637	361822	outcome	TRUE	41926126	17	19270	0.035831	1.40001e-08	met-c-912	Total lipids in medium VLDL || id:met-c-912	TRUE	reported	igd	2	TRUE	0.00170604	19270	7.41065e-06	361822	TRUE	1.77543e-07	0.00205569	39.6906	97.5943	32.9281
rs76866386	C	T	C	T	-0.117135	-0.137564	0.081622	0.0829989	gen_samplesize_finngen_R9_L12_ALOPECAREATA	2	43848344	0.164875	0.0990483	361822	outcome	TRUE	44075483	2	19267	0.018811	8.69e-10	met-c-870	Concentration of IDL particles || id:met-c-870	TRUE	reported	igd	2	TRUE	0.00200866	19267	5.33115e-06	361822	TRUE	8.76429e-09	0.00205699	39.7096	97.5943	38.7748
rs67053123	A	T	A	T	0.090464	0.0506727	0.147378	0.164163	gen_samplesize_finngen_R9_L12_ALOPECAREATA	12	124869264	0.491005	0.0735761	361822	outcome	TRUE	125353810	12	19270	0.014833	1.79999e-09	met-c-879	Phospholipids in large HDL || id:met-c-879	TRUE	reported	igd	2	TRUE	0.00192672	19270	1.31094e-06	361822	TRUE	7.21941e-09	0.0020567	39.7102	97.5943	37.1958
rs10455872	G	A	G	A	-0.163487	0.132995	0.040796	0.0464793	gen_samplesize_finngen_R9_L12_ALOPECAREATA	6	160589086	0.305149	0.129693	361822	outcome	TRUE	8e-09	0.028078	18959	6	161010118	met-c-889	Total lipids in large VLDL || id:met-c-889	TRUE	reported	igd	2	TRUE	0.00178521	18959	2.91e-06	361822	TRUE	5.18e-08	0.00209182	39.7378	90.9225	33.9027
rs148527372	A	G	A	G	-0.554304	1.14996	0.004194	0.00166075	gen_samplesize_finngen_R9_L12_ALOPECAREATA	3	160016661	0.0834661	0.664359	361822	outcome	TRUE	0.094958	159734448	3	15461	5.73997e-09	met-c-942	Total cholesterol in very large HDL || id:met-c-942	TRUE	reported	igd	2	TRUE	0.00219935	15461	8.28064e-06	361822	TRUE	8.14567e-08	0.00256643	39.7765	87.8557	34.0748
rs7655059	G	C	G	C	-0.068459	0.107335	0.217667	0.219406	gen_samplesize_finngen_R9_L12_ALOPECAREATA	4	88227992	0.103168	0.0658625	361822	outcome	TRUE	0.011163	89149144	4	24897	8.91005e-10	met-c-940	Valine || id:met-c-940	TRUE	reported	igd	2	TRUE	0.00150845	24897	7.34024e-06	361822	TRUE	3.45022e-08	0.00159616	39.7998	87.8557	37.6096
rs10184290	C	T	C	T	-0.08929	0.0176047	0.133412	0.145586	gen_samplesize_finngen_R9_L12_ALOPECAREATA	2	20893456	0.819881	0.0773161	361822	outcome	TRUE	0.014577	21093216	2	21556	1.69001e-09	met-c-904	Total cholesterol in medium LDL || id:met-c-904	TRUE	reported	igd	2	TRUE	0.00173775	21556	1.43293e-07	361822	TRUE	3.7496e-09	0.0018435	39.8082	87.8557	37.5206
rs75679663	A	C	A	C	-0.225047	0.404205	0.022587	0.0274365	gen_samplesize_finngen_R9_L12_ALOPECAREATA	17	4764677	0.0149207	0.166046	361822	outcome	TRUE	0.038649	4667972	17	17776	8.65008e-09	met-c-948	Triglycerides in very large HDL || id:met-c-948	TRUE	reported	igd	2	TRUE	0.00190396	17776	1.63775e-05	361822	TRUE	2.52027e-07	0.00223621	39.8355	87.8557	33.9055
rs115849089	A	G	A	G	-0.106434	-0.0166413	0.101403	0.108363	gen_samplesize_finngen_R9_L12_ALOPECAREATA	8	20054859	0.849253	0.0875528	361822	outcome	TRUE	19912370	8	19269	0.017144	7.89005e-10	met-c-949	Total lipids in very large VLDL || id:met-c-949	TRUE	reported	igd	2	TRUE	0.00199643	19269	9.98486e-08	361822	TRUE	1.92086e-09	0.00206446	39.8582	97.5943	38.5422
rs72836561	T	C	T	C	0.206125	-0.24994	0.024935	0.0323521	gen_samplesize_finngen_R9_L12_ALOPECAREATA	17	43848758	0.101532	0.152637	361822	outcome	TRUE	0.035851	41926126	17	19270	1.43001e-08	met-c-913	Concentration of medium VLDL particles || id:met-c-913	TRUE	reported	igd	2	TRUE	0.00171269	19270	7.41065e-06	361822	TRUE	1.67387e-07	0.00206602	39.8905	87.8557	33.0566
rs2207132	A	G	A	G	0.135773	0.0196771	0.059698	0.0647214	gen_samplesize_finngen_R9_L12_ALOPECAREATA	20	40513876	0.858426	0.110311	361822	outcome	TRUE	4.42e-08	0.024555	19267	20	39142516	met-c-933	Serum total cholesterol || id:met-c-933	TRUE	reported	igd	2	TRUE	0.00158449	19267	8.79e-08	361822	TRUE	8.99e-08	0.00206959	39.9533	90.9225	30.5736
rs4608457	T	C	T	C	-0.16221	-0.0360193	0.04467	0.0416886	gen_samplesize_finngen_R9_L12_ALOPECAREATA	19	20106360	0.793827	0.137823	361822	outcome	TRUE	20217169	19	17776	0.027164	4.08997e-09	met-c-870	Concentration of IDL particles || id:met-c-870	TRUE	reported	igd	2	TRUE	0.00200222	17776	1.88771e-07	361822	TRUE	7.86288e-09	0.00224571	40.0052	97.5943	35.6589
rs75835816	C	G	C	G	-0.233431	-0.459749	0.0194	0.0215864	gen_samplesize_finngen_R9_L12_ALOPECAREATA	8	20028002	0.0147394	0.188521	361822	outcome	TRUE	0.038111	19885513	8	19271	1.32999e-09	met-c-899	Cholesterol esters in medium HDL || id:met-c-899	TRUE	reported	igd	2	TRUE	0.00194318	19271	1.6437e-05	361822	TRUE	6.03608e-08	0.0020732	40.0314	87.8557	37.516
rs34042070	G	C	G	C	0.075904	0.0771489	0.201574	0.194776	gen_samplesize_finngen_R9_L12_ALOPECAREATA	16	72067626	0.259972	0.0684881	361822	outcome	TRUE	8.55e-10	0.012205	21551	16	72101525	met-c-924	Total cholesterol in small LDL || id:met-c-924	TRUE	reported	igd	2	TRUE	0.00179163	21551	3.51e-06	361822	TRUE	7.8e-09	0.00185451	40.037	90.9225	38.6771
rs182695896	C	A	C	A	0.234655	0.0916454	0.019221	0.0259425	gen_samplesize_finngen_R9_L12_ALOPECAREATA	4	73947510	0.595568	0.17266	361822	outcome	TRUE	74813227	4	19268	0.040856	1.43001e-08	met-c-931	Phospholipids in small VLDL || id:met-c-931	TRUE	reported	igd	2	TRUE	0.00170928	19268	7.78655e-07	361822	TRUE	4.36711e-08	0.00207604	40.0803	97.5943	32.9874
rs185415345	A	G	A	G	-0.153024	-0.18026	0.046556	0.0297194	gen_samplesize_finngen_R9_L12_ALOPECAREATA	1	56159723	0.266739	0.162308	361822	outcome	TRUE	2.94e-08	0.027316	19268	1	56625395	met-c-933	Serum total cholesterol || id:met-c-933	TRUE	reported	igd	2	TRUE	0.00162625	19268	3.41e-06	361822	TRUE	1.92e-07	0.00207883	40.1343	90.9225	31.3823
rs1077835	G	A	G	A	0.088821	0.0564469	0.249772	0.256557	gen_samplesize_finngen_R9_L12_ALOPECAREATA	15	58431227	0.363644	0.0621357	361822	outcome	TRUE	0.014466	58723426	15	13538	1.07999e-09	met-c-855	Omega-3 fatty acids || id:met-c-855	TRUE	reported	igd	2	TRUE	0.00277739	13538	2.28089e-06	361822	TRUE	4.83537e-09	0.00295664	40.1397	87.8557	37.6994
rs2207132	A	G	A	G	0.136103	0.0196771	0.059698	0.0647214	gen_samplesize_finngen_R9_L12_ALOPECAREATA	20	40513876	0.858426	0.110311	361822	outcome	TRUE	4.65e-08	0.024534	19267	20	39142516	met-c-882	Free cholesterol in large LDL || id:met-c-882	TRUE	reported	igd	2	TRUE	0.00159491	19267	8.79e-08	361822	TRUE	8.15e-08	0.00207966	40.1482	90.9225	30.775
rs660240	C	T	C	T	0.078525	0.0319509	0.785302	0.786809	gen_samplesize_finngen_R9_L12_ALOPECAREATA	1	109275216	0.629872	0.0663008	361822	outcome	TRUE	5.7e-10	0.012481	19271	1	109817838	met-c-872	Triglycerides in IDL || id:met-c-872	TRUE	reported	igd	2	TRUE	0.00205006	19271	6.42e-07	361822	TRUE	1.75e-09	0.00207927	40.1489	90.9225	39.5838
rs193084249	G	A	G	A	0.182861	0.188304	0.032129	0.039206	gen_samplesize_finngen_R9_L12_ALOPECAREATA	1	26661155	0.180784	0.1407	361822	outcome	TRUE	8.68e-09	0.031243	19270	1	26987646	met-c-881	Cholesterol esters in large VLDL || id:met-c-881	TRUE	reported	igd	2	TRUE	0.00177472	19270	4.95e-06	361822	TRUE	6.66e-08	0.00207963	40.1539	90.9225	34.256
rs144064722	G	A	G	A	0.205529	0.250337	0.025283	0.0296281	gen_samplesize_finngen_R9_L12_ALOPECAREATA	4	72540456	0.120151	0.161078	361822	outcome	TRUE	73406173	4	19266	0.034084	2.65003e-09	met-c-871	Phospholipids in IDL || id:met-c-871	TRUE	reported	igd	2	TRUE	0.00188399	19266	6.67547e-06	361822	TRUE	3.30842e-08	0.00208201	40.1916	97.5943	36.3618
rs72660594	C	T	C	T	-0.175088	0.0363105	0.035214	0.0435096	gen_samplesize_finngen_R9_L12_ALOPECAREATA	1	55170567	0.78415	0.132561	361822	outcome	TRUE	0.028825	55636240	1	19268	1.83e-09	met-c-909	Total cholesterol in medium VLDL || id:met-c-909	TRUE	reported	igd	2	TRUE	0.0019114	19268	2.07367e-07	361822	TRUE	4.76958e-09	0.002083	40.2148	87.8557	36.8956
rs483082	T	G	T	G	0.086284	0.0107906	0.22872	0.235595	gen_samplesize_finngen_R9_L12_ALOPECAREATA	19	44912921	0.86626	0.0640733	361822	outcome	TRUE	45416178	19	15296	0.014107	1.32999e-09	met-c-950	Concentration of very large VLDL particles || id:met-c-950	TRUE	reported	igd	2	TRUE	0.00244011	15296	7.83871e-08	361822	TRUE	2.60798e-09	0.00262668	40.2782	97.5943	37.4103
rs6544366	T	G	T	G	0.068984	0.00400428	0.267916	0.279145	gen_samplesize_finngen_R9_L12_ALOPECAREATA	2	20981153	0.947203	0.0604697	361822	outcome	TRUE	21204025	2	21539	0.011015	4.13e-10	met-c-944	Free cholesterol in very large HDL || id:met-c-944	TRUE	reported	igd	2	TRUE	0.00181783	21539	1.21194e-08	361822	TRUE	1.3065e-09	0.00186675	40.2794	97.5943	39.2218
rs73424577	G	A	G	A	0.186041	0.103863	0.035619	0.036449	gen_samplesize_finngen_R9_L12_ALOPECAREATA	15	58576986	0.476684	0.145947	361822	outcome	TRUE	9.78e-10	0.030161	16934	15	58869185	met-c-842	Apolipoprotein A-I || id:met-c-842	TRUE	reported	igd	2	TRUE	0.00224204	16934	1.4e-06	361822	TRUE	4.2e-09	0.00237781	40.3571	90.9225	38.0475
rs590820	G	A	G	A	-0.061641	-0.049066	0.436583	0.461676	gen_samplesize_finngen_R9_L12_ALOPECAREATA	1	230173873	0.368784	0.0545934	361822	outcome	TRUE	230309619	1	21553	0.010121	1.59001e-09	met-c-900	Free cholesterol in medium HDL || id:met-c-900	TRUE	reported	igd	2	TRUE	0.00171822	21553	2.23248e-06	361822	TRUE	1.18525e-08	0.00186924	40.3595	97.5943	37.093
rs56212035	A	G	A	G	0.133451	0.145519	0.0646	0.0818374	gen_samplesize_finngen_R9_L12_ALOPECAREATA	2	207149754	0.140787	0.0988	361822	outcome	TRUE	208014478	2	18726	0.024211	3.63003e-08	met-c-862	Glycoproteins || id:met-c-862	TRUE	reported	igd	2	TRUE	0.00162	18726	5.99557e-06	361822	TRUE	4.50223e-07	0.0021523	40.3867	97.5943	30.3821
rs67053123	A	T	A	T	0.091286	0.0506727	0.147378	0.164163	gen_samplesize_finngen_R9_L12_ALOPECAREATA	12	124869264	0.491005	0.0735761	361822	outcome	TRUE	125353810	12	19270	0.014852	1.26999e-09	met-c-875	Cholesterol esters in large HDL || id:met-c-875	TRUE	reported	igd	2	TRUE	0.00195682	19270	1.31094e-06	361822	TRUE	5.47605e-09	0.00209425	40.4366	97.5943	37.778
rs72836561	T	C	T	C	0.207536	-0.24994	0.024935	0.0323521	gen_samplesize_finngen_R9_L12_ALOPECAREATA	17	43848758	0.101532	0.152637	361822	outcome	TRUE	0.035842	41926126	17	19270	9.94008e-09	met-c-909	Total cholesterol in medium VLDL || id:met-c-909	TRUE	reported	igd	2	TRUE	0.00173704	19270	7.41065e-06	361822	TRUE	1.34901e-07	0.0020944	40.4396	87.8557	33.5276
rs73066442	G	A	G	A	0.071078	0.0371947	0.245767	0.246231	gen_samplesize_finngen_R9_L12_ALOPECAREATA	7	21553355	0.556874	0.0633111	361822	outcome	TRUE	0.011433	21592973	7	21555	9.71002e-10	met-c-895	Total cholesterol in LDL || id:met-c-895	TRUE	reported	igd	2	TRUE	0.00179005	21555	9.53914e-07	361822	TRUE	3.6704e-09	0.00187296	40.4437	87.8557	38.65
rs73066442	G	A	G	A	0.071188	0.0371947	0.245768	0.246231	gen_samplesize_finngen_R9_L12_ALOPECAREATA	7	21553355	0.556874	0.0633111	361822	outcome	TRUE	21592973	7	21554	0.011446	9.54004e-10	met-c-908	Phospholipids in medium LDL || id:met-c-908	TRUE	reported	igd	2	TRUE	0.00179159	21554	9.53914e-07	361822	TRUE	3.61553e-09	0.00187877	40.5675	97.5943	38.6817
rs10455872	G	A	G	A	-0.165212	0.132995	0.040796	0.0464793	gen_samplesize_finngen_R9_L12_ALOPECAREATA	6	160589086	0.305149	0.129693	361822	outcome	TRUE	5.39e-09	0.028081	18959	6	161010118	met-c-892	Triglycerides in large VLDL || id:met-c-892	TRUE	reported	igd	2	TRUE	0.00182262	18959	2.91e-06	361822	TRUE	3.7e-08	0.0021362	40.5826	90.9225	34.6145
rs11604424	T	C	T	C	-0.090079	-0.0348215	0.756243	0.755588	gen_samplesize_finngen_R9_L12_ALOPECAREATA	11	116780399	0.581379	0.0631543	361822	outcome	TRUE	0.014237	116651115	11	13540	3.32001e-10	met-c-855	Omega-3 fatty acids || id:met-c-855	TRUE	reported	igd	2	TRUE	0.00294831	13540	8.40226e-07	361822	TRUE	1.03465e-09	0.00299155	40.6211	87.8557	40.0323
rs2980860	G	A	G	A	-0.064919	0.0106012	0.48076	0.465919	gen_samplesize_finngen_R9_L12_ALOPECAREATA	8	125473095	0.845473	0.0543937	361822	outcome	TRUE	0.010295	126485337	8	19269	5.19996e-10	met-c-867	Total cholesterol in IDL || id:met-c-867	TRUE	reported	igd	2	TRUE	0.00205959	19269	1.04983e-07	361822	TRUE	1.07191e-09	0.00210412	40.6255	87.8557	39.7641
rs41293995	A	C	A	C	-0.178494	-0.254082	0.030934	0.0236771	gen_samplesize_finngen_R9_L12_ALOPECAREATA	10	5947542	0.162327	0.181839	361822	outcome	TRUE	5989505	10	21233	0.03182	2.68999e-08	met-c-888	Free cholesterol in large VLDL || id:met-c-888	TRUE	reported	igd	2	TRUE	0.0014799	21233	5.39609e-06	361822	TRUE	3.03278e-07	0.00191015	40.6319	97.5943	31.4664
rs76366838	A	G	A	G	0.287426	0.109299	0.018475	0.0227951	gen_samplesize_finngen_R9_L12_ALOPECAREATA	19	44896639	0.55061	0.183128	361822	outcome	TRUE	45399896	19	13524	0.049651	9.06004e-09	met-c-893	18:2, linoleic acid (LA) || id:met-c-893	TRUE	reported	igd	2	TRUE	0.00247218	13524	9.84532e-07	361822	TRUE	2.57876e-08	0.00299618	40.6361	97.5943	33.5117
rs62120792	C	T	C	T	-0.093785	0.0175454	0.139114	0.145432	gen_samplesize_finngen_R9_L12_ALOPECAREATA	2	20892728	0.820654	0.0773936	361822	outcome	TRUE	0.014926	21092488	2	19269	6.46994e-10	met-c-883	Total lipids in large LDL || id:met-c-883	TRUE	reported	igd	2	TRUE	0.00204492	19269	1.42044e-07	361822	TRUE	1.28532e-09	0.00210675	40.6765	87.8557	39.4802
rs635634	T	C	T	C	0.081069	-0.0886048	0.20054	0.201738	gen_samplesize_finngen_R9_L12_ALOPECAREATA	9	133279427	0.190503	0.0676841	361822	outcome	TRUE	0.012843	136155000	9	19270	4.95998e-10	met-c-953	Total lipids in very small VLDL || id:met-c-953	TRUE	reported	igd	2	TRUE	0.00206368	19270	4.73638e-06	361822	TRUE	4.79764e-09	0.00210735	40.6902	87.8557	39.8453
rs1468269	A	G	A	G	-0.065213	-0.0337966	0.261293	0.283069	gen_samplesize_finngen_R9_L12_ALOPECAREATA	22	19159360	0.577802	0.0607198	361822	outcome	TRUE	19146873	22	24765	0.011147	5.03999e-09	met-c-849	Citrate || id:met-c-849	TRUE	reported	igd	2	TRUE	0.00138022	24765	8.56234e-07	361822	TRUE	3.43815e-08	0.00164172	40.7207	97.5943	34.2257
rs2207132	A	G	A	G	0.13721	0.0196771	0.059698	0.0647214	gen_samplesize_finngen_R9_L12_ALOPECAREATA	20	40513876	0.858426	0.110311	361822	outcome	TRUE	0.024516	39142516	20	19267	3.69003e-08	met-c-904	Total cholesterol in medium LDL || id:met-c-904	TRUE	reported	igd	2	TRUE	0.0016233	19267	8.79411e-08	361822	TRUE	6.2417e-08	0.00211363	40.8053	87.8557	31.3236
rs8107974	T	A	T	A	-0.157808	0.0115513	0.064713	0.0647528	gen_samplesize_finngen_R9_L12_ALOPECAREATA	19	19277691	0.916961	0.110791	361822	outcome	TRUE	0.024944	19388500	19	13502	2.98003e-10	met-c-936	Total fatty acids || id:met-c-936	TRUE	reported	igd	2	TRUE	0.00295601	13502	3.00442e-08	361822	TRUE	6.06974e-10	0.00301456	40.8197	87.8557	40.0245
rs553741	C	G	C	G	0.067147	0.00466958	0.624432	0.638013	gen_samplesize_finngen_R9_L12_ALOPECAREATA	1	55054735	0.93435	0.0566877	361822	outcome	TRUE	55520408	1	19272	0.01091	1.43999e-09	met-c-907	Concentration of medium LDL particles || id:met-c-907	TRUE	reported	igd	2	TRUE	0.00196187	19272	1.87536e-08	361822	TRUE	2.28164e-09	0.00211474	40.8374	97.5943	37.8795
rs2980860	G	A	G	A	-0.0651	0.0106012	0.48076	0.465919	gen_samplesize_finngen_R9_L12_ALOPECAREATA	8	125473095	0.845473	0.0543937	361822	outcome	TRUE	4.88e-10	0.010286	19269	8	126485337	met-c-881	Cholesterol esters in large VLDL || id:met-c-881	TRUE	reported	igd	2	TRUE	0.00207469	19269	1.05e-07	361822	TRUE	9.31e-10	0.00211587	40.8529	90.9225	40.0561
rs143473297	C	T	C	T	0.179766	0.319497	0.036876	0.0395243	gen_samplesize_finngen_R9_L12_ALOPECAREATA	19	44890095	0.0225741	0.140096	361822	outcome	TRUE	7.7e-10	0.028749	17772	19	45393352	met-c-926	Concentration of small LDL particles || id:met-c-926	TRUE	reported	igd	2	TRUE	0.00219547	17772	1.44e-05	361822	TRUE	2.03e-08	0.00229547	40.8843	90.9225	39.0994
rs73066442	G	A	G	A	0.071475	0.0371947	0.245767	0.246231	gen_samplesize_finngen_R9_L12_ALOPECAREATA	7	21553355	0.556874	0.0633111	361822	outcome	TRUE	0.011442	21592973	7	21555	8.03008e-10	met-c-904	Total cholesterol in medium LDL || id:met-c-904	TRUE	reported	igd	2	TRUE	0.00180722	21555	9.53914e-07	361822	TRUE	3.07897e-09	0.00189395	40.8977	87.8557	39.0215
rs635634	T	C	T	C	0.077258	-0.0886048	0.198427	0.201738	gen_samplesize_finngen_R9_L12_ALOPECAREATA	9	133279427	0.190503	0.0676841	361822	outcome	TRUE	136155000	9	21556	0.012381	7.29995e-10	met-c-871	Phospholipids in IDL || id:met-c-871	TRUE	reported	igd	2	TRUE	0.00180328	21556	4.73638e-06	361822	TRUE	8.9379e-09	0.00189872	41.0028	97.5943	38.9382
rs1883711	C	G	C	G	0.144092	0.0157406	0.056795	0.0620821	gen_samplesize_finngen_R9_L12_ALOPECAREATA	20	40551182	0.889118	0.112901	361822	outcome	TRUE	39179822	20	18396	0.02526	1.94998e-08	met-c-843	Apolipoprotein B || id:met-c-843	TRUE	reported	igd	2	TRUE	0.00176591	18396	5.37223e-08	361822	TRUE	3.16215e-08	0.00222447	41.0081	97.5943	32.5397
rs495828	T	G	T	G	0.074325	-0.0767906	0.220822	0.223337	gen_samplesize_finngen_R9_L12_ALOPECAREATA	9	133279294	0.238753	0.0651812	361822	outcome	TRUE	4.67e-10	0.011751	21555	9	136154867	met-c-882	Free cholesterol in large LDL || id:met-c-882	TRUE	reported	igd	2	TRUE	0.00185271	21555	3.84e-06	361822	TRUE	4.54e-09	0.00190099	41.05	90.9225	40.0055
rs6073958	C	T	C	T	0.077692	-0.00603532	0.195889	0.177296	gen_samplesize_finngen_R9_L12_ALOPECAREATA	20	45923216	0.932679	0.0714455	361822	outcome	TRUE	4.27e-10	0.012327	21554	20	44551855	met-c-903	Phospholipids in medium HDL || id:met-c-903	TRUE	reported	igd	2	TRUE	0.00183972	21554	1.97e-08	361822	TRUE	1.06e-09	0.00190155	41.0604	90.9225	39.7226
rs34482346	C	G	C	G	-0.100289	-0.149218	0.120191	0.126123	gen_samplesize_finngen_R9_L12_ALOPECAREATA	7	73501191	0.0681083	0.0817951	361822	outcome	TRUE	5.1e-10	0.015912	19267	7	72915521	met-c-910	Cholesterol esters in medium VLDL || id:met-c-910	TRUE	reported	igd	2	TRUE	0.00205775	19267	9.2e-06	361822	TRUE	1.01e-08	0.00212714	41.0668	90.9225	39.7244
rs635634	T	C	T	C	0.077362	-0.0886048	0.198427	0.201738	gen_samplesize_finngen_R9_L12_ALOPECAREATA	9	133279427	0.190503	0.0676841	361822	outcome	TRUE	136155000	9	21556	0.012378	6.91003e-10	met-c-868	Free cholesterol in IDL || id:met-c-868	TRUE	reported	igd	2	TRUE	0.00180901	21556	4.73638e-06	361822	TRUE	8.44303e-09	0.00190383	41.1135	97.5943	39.062
rs4503368	C	T	C	T	-0.065421	0.109553	0.532977	0.524919	gen_samplesize_finngen_R9_L12_ALOPECAREATA	1	161220460	0.0449418	0.0546342	361822	outcome	TRUE	0.010473	161190250	1	19270	5.03999e-10	met-c-945	Total lipids in very large HDL || id:met-c-945	TRUE	reported	igd	2	TRUE	0.00202105	19270	1.11128e-05	361822	TRUE	1.76492e-08	0.00213064	41.1409	87.8557	39.0204
rs72836561	T	C	T	C	0.209371	-0.24994	0.024935	0.0323521	gen_samplesize_finngen_R9_L12_ALOPECAREATA	17	43848758	0.101532	0.152637	361822	outcome	TRUE	0.035835	41926126	17	19270	8.51001e-09	met-c-930	Concentration of small VLDL particles || id:met-c-930	TRUE	reported	igd	2	TRUE	0.00176853	19270	7.41065e-06	361822	TRUE	1.02063e-07	0.0021316	41.1594	87.8557	34.1364
rs2207132	A	G	A	G	0.13782	0.0196771	0.059698	0.0647214	gen_samplesize_finngen_R9_L12_ALOPECAREATA	20	40513876	0.858426	0.110311	361822	outcome	TRUE	3.29e-08	0.024517	19267	20	39142516	met-c-906	Total lipids in medium LDL || id:met-c-906	TRUE	reported	igd	2	TRUE	0.00163761	19267	8.79e-08	361822	TRUE	5.46e-08	0.00213246	41.1697	90.9225	31.6002
rs76246956	A	G	A	G	0.225705	-0.00324968	0.030794	0.0457557	gen_samplesize_finngen_R9_L12_ALOPECAREATA	4	73918189	0.98019	0.130871	361822	outcome	TRUE	74783906	4	13502	0.040317	2.35001e-08	met-c-856	Omega-6 fatty acids || id:met-c-856	TRUE	reported	igd	2	TRUE	0.00231614	13502	1.70413e-09	361822	TRUE	4.02791e-08	0.00304085	41.1766	97.5943	31.3405
rs148527372	A	G	A	G	-0.563993	1.14996	0.004194	0.00166075	gen_samplesize_finngen_R9_L12_ALOPECAREATA	3	160016661	0.0834661	0.664359	361822	outcome	TRUE	0.095017	159734448	3	15461	3.29003e-09	met-c-943	Cholesterol esters in very large HDL || id:met-c-943	TRUE	reported	igd	2	TRUE	0.00227392	15461	8.28064e-06	361822	TRUE	4.75942e-08	0.00265693	41.1829	87.8557	35.2326
rs190934192	A	G	A	G	-0.239575	0.00621677	0.02732	0.00509989	gen_samplesize_finngen_R9_L12_ALOPECAREATA	1	54868328	0.987633	0.401061	361822	outcome	TRUE	0.043606	55334001	1	13471	4.47003e-08	met-c-935	Sphingomyelins || id:met-c-935	TRUE	reported	igd	2	TRUE	0.00223606	13471	6.64074e-10	361822	TRUE	7.06738e-08	0.00305045	41.2122	87.8557	30.185
rs116843064	A	G	A	G	-0.195947	-0.0265466	0.029132	0.0275284	gen_samplesize_finngen_R9_L12_ALOPECAREATA	19	8364439	0.872176	0.164993	361822	outcome	TRUE	0.035302	8429323	19	18955	4.17004e-08	met-c-887	Cholesterol esters in large VLDL || id:met-c-887	TRUE	reported	igd	2	TRUE	0.00162291	18955	7.15475e-08	361822	TRUE	7.73548e-08	0.00217189	41.2534	87.8557	30.8091
rs12226389	C	T	C	T	-0.093173	-0.0468128	0.185083	0.177062	gen_samplesize_finngen_R9_L12_ALOPECAREATA	11	62056158	0.513561	0.0716556	361822	outcome	TRUE	0.015196	61823630	11	15724	8.98008e-10	met-c-851	Average number of double bonds in a fatty acid chain || id:met-c-851	TRUE	reported	igd	2	TRUE	0.00238548	15724	1.1796e-06	361822	TRUE	4.4507e-09	0.00261873	41.2797	87.8557	37.5943
rs113531395	T	C	T	C	-0.205302	-0.0133608	0.026105	0.0136732	gen_samplesize_finngen_R9_L12_ALOPECAREATA	17	4983534	0.95499	0.236722	361822	outcome	TRUE	0.036347	4886829	17	19268	2.56e-08	met-c-955	Phospholipids in very small VLDL || id:met-c-955	TRUE	reported	igd	2	TRUE	0.00165325	19268	8.80431e-09	361822	TRUE	4.03268e-08	0.00214315	41.3786	87.8557	31.9043
rs2878419	T	C	T	C	0.066323	-0.069487	0.420065	0.439237	gen_samplesize_finngen_R9_L12_ALOPECAREATA	5	75344665	0.204058	0.054711	361822	outcome	TRUE	0.010431	74640490	5	19270	3.70997e-10	met-c-930	Concentration of small VLDL particles || id:met-c-930	TRUE	reported	igd	2	TRUE	0.00209377	19270	4.45824e-06	361822	TRUE	3.47252e-09	0.00214316	41.3831	87.8557	40.4275
rs553741	C	G	C	G	0.064005	0.00466958	0.626013	0.638013	gen_samplesize_finngen_R9_L12_ALOPECAREATA	1	55054735	0.93435	0.0566877	361822	outcome	TRUE	55520408	1	21558	0.010573	2.30001e-09	met-c-871	Phospholipids in IDL || id:met-c-871	TRUE	reported	igd	2	TRUE	0.00169717	21558	1.87536e-08	361822	TRUE	4.63842e-09	0.00191822	41.4285	97.5943	36.6464
rs12685579	T	C	T	C	0.226877	0.114501	0.021922	0.0158823	gen_samplesize_finngen_R9_L12_ALOPECAREATA	9	7205208	0.605477	0.221668	361822	outcome	TRUE	7205208	9	18732	0.038613	4.33002e-09	met-c-862	Glycoproteins || id:met-c-862	TRUE	reported	igd	2	TRUE	0.00183982	18732	7.37428e-07	361822	TRUE	1.9914e-08	0.00220732	41.4345	97.5943	34.5234
rs13233571	T	C	T	C	-0.094367	-0.138701	0.12297	0.127287	gen_samplesize_finngen_R9_L12_ALOPECAREATA	7	73556901	0.0886931	0.0814774	361822	outcome	TRUE	0.015189	72971231	7	21537	6.4e-10	met-c-960	Triglycerides in chylomicrons and largest VLDL particles || id:met-c-960	TRUE	reported	igd	2	TRUE	0.0017892	21537	8.00919e-06	361822	TRUE	1.79763e-08	0.00192081	41.4442	87.8557	38.5995
rs1986734	T	C	T	C	0.061874	0.0444981	0.558968	0.571687	gen_samplesize_finngen_R9_L12_ALOPECAREATA	4	76499631	0.418365	0.0549861	361822	outcome	TRUE	0.009804	77420784	4	21918	3.03997e-10	met-c-850	Creatinine || id:met-c-850	TRUE	reported	igd	2	TRUE	0.00181409	21918	1.81002e-06	361822	TRUE	2.97727e-09	0.00188757	41.4463	87.8557	39.83
rs61803025	C	T	C	T	-0.104286	0.0255595	0.888925	0.889702	gen_samplesize_finngen_R9_L12_ALOPECAREATA	1	161630801	0.773442	0.0887869	361822	outcome	TRUE	0.018514	161600591	1	19270	1.90999e-08	met-c-942	Total cholesterol in very large HDL || id:met-c-942	TRUE	reported	igd	2	TRUE	0.00164399	19270	2.29042e-07	361822	TRUE	5.88691e-08	0.00214765	41.47	87.8557	31.7286
rs3741298	T	C	T	C	-0.078122	-0.0146894	0.771465	0.768475	gen_samplesize_finngen_R9_L12_ALOPECAREATA	11	116786845	0.819623	0.0644189	361822	outcome	TRUE	116657561	11	19269	0.012216	2.98999e-10	met-c-869	Total lipids in IDL || id:met-c-869	TRUE	reported	igd	2	TRUE	0.00211814	19269	1.43711e-07	361822	TRUE	6.50542e-10	0.00215202	41.5523	97.5943	40.8967
rs75551077	C	G	C	G	0.108032	-0.0325602	0.090783	0.0874998	gen_samplesize_finngen_R9_L12_ALOPECAREATA	8	19982897	0.734482	0.0959993	361822	outcome	TRUE	19840408	8	21537	0.017203	3.70997e-10	met-c-944	Free cholesterol in very large HDL || id:met-c-944	TRUE	reported	igd	2	TRUE	0.00182792	21537	3.1794e-07	361822	TRUE	1.76019e-09	0.00192667	41.5709	97.5943	39.4363
rs2207132	A	G	A	G	0.138541	0.0196771	0.059698	0.0647214	gen_samplesize_finngen_R9_L12_ALOPECAREATA	20	40513876	0.858426	0.110311	361822	outcome	TRUE	39142516	20	19267	0.024516	2.77e-08	met-c-907	Concentration of medium LDL particles || id:met-c-907	TRUE	reported	igd	2	TRUE	0.00165489	19267	8.79411e-08	361822	TRUE	4.63974e-08	0.00215483	41.6025	97.5943	31.9343
rs72836561	T	C	T	C	0.210495	-0.24994	0.024935	0.0323521	gen_samplesize_finngen_R9_L12_ALOPECAREATA	17	43848758	0.101532	0.152637	361822	outcome	TRUE	7.06e-09	0.035857	19270	17	41926126	met-c-910	Cholesterol esters in medium VLDL || id:met-c-910	TRUE	reported	igd	2	TRUE	0.00178535	19270	7.41e-06	361822	TRUE	8.79e-08	0.00215455	41.6035	90.9225	34.4616
rs75835816	C	G	C	G	-0.23801	-0.459749	0.0194	0.0215864	gen_samplesize_finngen_R9_L12_ALOPECAREATA	8	20028002	0.0147394	0.188521	361822	outcome	TRUE	6.27e-10	0.038113	19271	8	19885513	met-c-898	Total cholesterol in medium HDL || id:met-c-898	TRUE	reported	igd	2	TRUE	0.00201979	19271	1.64e-05	361822	TRUE	3.12e-08	0.00215533	41.6208	90.9225	38.9982
rs4939884	C	T	C	T	0.082776	-0.119342	0.830432	0.834545	gen_samplesize_finngen_R9_L12_ALOPECAREATA	18	49641037	0.102108	0.0730043	361822	outcome	TRUE	47167407	18	21555	0.012938	2.30999e-10	met-c-900	Free cholesterol in medium HDL || id:met-c-900	TRUE	reported	igd	2	TRUE	0.00189558	21555	7.38574e-06	361822	TRUE	5.68545e-09	0.00192969	41.671	97.5943	40.9331
rs964184	C	G	C	G	0.094038	-0.0278824	0.857677	0.854959	gen_samplesize_finngen_R9_L12_ALOPECAREATA	11	116778201	0.717903	0.0771806	361822	outcome	TRUE	116648917	11	19271	0.014569	1.94998e-10	met-c-879	Phospholipids in large HDL || id:met-c-879	TRUE	reported	igd	2	TRUE	0.0021575	19271	3.60704e-07	361822	TRUE	5.44498e-10	0.00215892	41.6901	97.5943	41.6627
rs145717049	T	C	T	C	-0.191179	0.0382363	0.044158	0.0525764	gen_samplesize_finngen_R9_L12_ALOPECAREATA	19	19019287	0.755946	0.123022	361822	outcome	TRUE	0.032739	19130096	19	13536	6.67006e-09	met-c-855	Omega-3 fatty acids || id:met-c-855	TRUE	reported	igd	2	TRUE	0.00251322	13536	2.66989e-07	361822	TRUE	1.41453e-08	0.00308536	41.8865	87.8557	34.0996
rs143020224	G	C	G	C	-0.120491	-0.098573	0.120866	0.101908	gen_samplesize_finngen_R9_L12_ALOPECAREATA	19	11076648	0.272955	0.0899156	361822	outcome	TRUE	0.019465	11187324	19	13537	7.93999e-10	met-c-918	Phosphatidylcholine and other cholines || id:met-c-918	TRUE	reported	igd	2	TRUE	0.00282302	13537	3.32163e-06	361822	TRUE	4.45744e-09	0.00308531	41.8889	87.8557	38.3178
rs72999033	T	C	T	C	-0.132846	0.0206989	0.059372	0.0639861	gen_samplesize_finngen_R9_L12_ALOPECAREATA	19	19255823	0.852456	0.111293	361822	outcome	TRUE	4.64e-10	0.021144	21236	19	19366632	met-c-892	Triglycerides in large VLDL || id:met-c-892	TRUE	reported	igd	2	TRUE	0.0018556	21236	9.56e-08	361822	TRUE	1.36e-09	0.00197118	41.9387	90.9225	39.475
rs10455872	G	A	G	A	-0.170197	0.132995	0.041039	0.0464793	gen_samplesize_finngen_R9_L12_ALOPECAREATA	6	160589086	0.305149	0.129693	361822	outcome	TRUE	161010118	6	18385	0.028482	3.23996e-09	met-c-951	Phospholipids in very large VLDL || id:met-c-951	TRUE	reported	igd	2	TRUE	0.00193867	18385	2.90632e-06	361822	TRUE	2.121e-08	0.00227998	42.0087	97.5943	35.7078
rs2980853	C	A	C	A	-0.062495	0.0179023	0.486961	0.469758	gen_samplesize_finngen_R9_L12_ALOPECAREATA	8	125466108	0.742139	0.0544105	361822	outcome	TRUE	3.27e-10	0.009841	21490	8	126478350	met-c-933	Serum total cholesterol || id:met-c-933	TRUE	reported	igd	2	TRUE	0.00187328	21490	2.99e-07	361822	TRUE	1.13e-09	0.00195148	42.0155	90.9225	40.3285
rs144064722	G	A	G	A	0.210227	0.250337	0.025283	0.0296281	gen_samplesize_finngen_R9_L12_ALOPECAREATA	4	72540456	0.120151	0.161078	361822	outcome	TRUE	73406173	4	19266	0.034013	8.15004e-10	met-c-921	Total lipids in small HDL || id:met-c-921	TRUE	reported	igd	2	TRUE	0.00197916	19266	6.67547e-06	361822	TRUE	1.41979e-08	0.00217828	42.054	97.5943	38.2021
rs7078003	T	C	T	C	0.073854	0.0252429	0.195935	0.190746	gen_samplesize_finngen_R9_L12_ALOPECAREATA	10	97599655	0.714641	0.0690393	361822	outcome	TRUE	99359412	10	24459	0.011712	2.95999e-10	met-c-860	Glutamine || id:met-c-860	TRUE	reported	igd	2	TRUE	0.00162322	24459	3.69482e-07	361822	TRUE	1.86464e-09	0.00171863	42.1048	97.5943	39.7636
rs3741252	T	C	T	C	-0.117957	-0.00212949	0.128201	0.129053	gen_samplesize_finngen_R9_L12_ALOPECAREATA	11	61744026	0.979246	0.0818591	361822	outcome	TRUE	0.018843	61511498	11	13531	4.53002e-10	met-c-847	Average number of methylene groups per double bond || id:met-c-847	TRUE	reported	igd	2	TRUE	0.00288819	13531	1.87036e-09	361822	TRUE	8.35578e-10	0.00311018	42.2089	87.8557	39.1875
rs185415345	A	G	A	G	-0.156924	-0.18026	0.046556	0.0297194	gen_samplesize_finngen_R9_L12_ALOPECAREATA	1	56159723	0.266739	0.162308	361822	outcome	TRUE	56625395	1	19268	0.027269	1.54e-08	met-c-907	Concentration of medium LDL particles || id:met-c-907	TRUE	reported	igd	2	TRUE	0.00171594	19268	3.40898e-06	361822	TRUE	8.5149e-08	0.00218615	42.2106	97.5943	33.1162
rs60439253	T	C	T	C	0.175786	0.103068	0.035229	0.036416	gen_samplesize_finngen_R9_L12_ALOPECAREATA	15	58582333	0.480386	0.146055	361822	outcome	TRUE	7.18e-10	0.028248	20057	15	58874532	met-c-864	Total cholesterol in HDL || id:met-c-864	TRUE	reported	igd	2	TRUE	0.00192723	20057	1.38e-06	361822	TRUE	3.78e-09	0.0021005	42.2142	90.9225	38.7252
rs67053123	A	T	A	T	0.093326	0.0506727	0.147378	0.164163	gen_samplesize_finngen_R9_L12_ALOPECAREATA	12	124869264	0.491005	0.0735761	361822	outcome	TRUE	125353810	12	19270	0.01484	5.36995e-10	met-c-878	Concentration of large HDL particles || id:met-c-878	TRUE	reported	igd	2	TRUE	0.00204838	19270	1.31094e-06	361822	TRUE	2.36287e-09	0.00218889	42.2681	97.5943	39.5492
rs2207132	A	G	A	G	0.139733	0.0196771	0.059698	0.0647214	gen_samplesize_finngen_R9_L12_ALOPECAREATA	20	40513876	0.858426	0.110311	361822	outcome	TRUE	0.024519	39142516	20	19267	2.07998e-08	met-c-895	Total cholesterol in LDL || id:met-c-895	TRUE	reported	igd	2	TRUE	0.00168303	19267	8.79411e-08	361822	TRUE	3.56298e-08	0.00219207	42.3231	87.8557	32.4782
rs16996148	T	G	T	G	-0.134373	-0.0268743	0.066056	0.0671729	gen_samplesize_finngen_R9_L12_ALOPECAREATA	19	19547663	0.805129	0.108928	361822	outcome	TRUE	1.29e-10	0.020709	18957	19	19658472	met-c-889	Total lipids in large VLDL || id:met-c-889	TRUE	reported	igd	2	TRUE	0.00221625	18957	1.68e-07	361822	TRUE	3.67e-10	0.00222786	42.3233	90.9225	42.1023
rs185415345	A	G	A	G	-0.157137	-0.18026	0.046556	0.0297194	gen_samplesize_finngen_R9_L12_ALOPECAREATA	1	56159723	0.266739	0.162308	361822	outcome	TRUE	56625395	1	19268	0.027289	1.47001e-08	met-c-884	Concentration of large LDL particles || id:met-c-884	TRUE	reported	igd	2	TRUE	0.00171808	19268	3.40898e-06	361822	TRUE	8.35192e-08	0.00219209	42.3255	97.5943	33.1575
rs429358	C	T	C	T	-0.08335	0.0649273	0.169994	0.181393	gen_samplesize_finngen_R9_L12_ALOPECAREATA	19	44908684	0.358169	0.0706608	361822	outcome	TRUE	7.33e-10	0.013401	21552	19	45411941	met-c-898	Total cholesterol in medium HDL || id:met-c-898	TRUE	reported	igd	2	TRUE	0.00179189	21552	2.33e-06	361822	TRUE	5.8e-09	0.00196045	42.3307	90.9225	38.6845
rs1943973	A	G	A	G	0.086886	-0.0845447	0.846401	0.835624	gen_samplesize_finngen_R9_L12_ALOPECAREATA	18	49653146	0.247837	0.0731597	361822	outcome	TRUE	0.013488	47179516	18	21539	1.29999e-10	met-c-942	Total cholesterol in very large HDL || id:met-c-942	TRUE	reported	igd	2	TRUE	0.00192302	21539	3.69092e-06	361822	TRUE	2.20259e-09	0.00196288	42.3577	87.8557	41.4958
rs75679663	A	C	A	C	-0.262896	0.404205	0.026117	0.0274365	gen_samplesize_finngen_R9_L12_ALOPECAREATA	17	4764677	0.0149207	0.166046	361822	outcome	TRUE	1.85e-09	0.043389	12009	17	4667972	met-c-858	Free cholesterol || id:met-c-858	TRUE	reported	igd	2	TRUE	0.00304823	12009	1.64e-05	361822	TRUE	3.36e-08	0.00351583	42.3635	90.9225	36.7121
rs1260326	C	T	C	T	-0.082178	0.0154949	0.636686	0.650736	gen_samplesize_finngen_R9_L12_ALOPECAREATA	2	27508073	0.786397	0.0571786	361822	outcome	TRUE	27730940	2	13527	0.01269	1.28e-10	met-c-893	18:2, linoleic acid (LA) || id:met-c-893	TRUE	reported	igd	2	TRUE	0.00309105	13527	2.02963e-07	361822	TRUE	2.91718e-10	0.00312427	42.3882	97.5943	41.9361
rs635634	T	C	T	C	0.082768	-0.0886048	0.20054	0.201738	gen_samplesize_finngen_R9_L12_ALOPECAREATA	9	133279427	0.190503	0.0676841	361822	outcome	TRUE	0.012828	136155000	9	19270	2.06001e-10	met-c-867	Total cholesterol in IDL || id:met-c-867	TRUE	reported	igd	2	TRUE	0.00215592	19270	4.73638e-06	361822	TRUE	2.09659e-09	0.00219661	42.4174	87.8557	41.6301
rs635634	T	C	T	C	0.078644	-0.0886048	0.198434	0.201738	gen_samplesize_finngen_R9_L12_ALOPECAREATA	9	133279427	0.190503	0.0676841	361822	outcome	TRUE	0.012373	136155000	9	21547	3.69999e-10	met-c-885	Phospholipids in large LDL || id:met-c-885	TRUE	reported	igd	2	TRUE	0.00187163	21547	4.73638e-06	361822	TRUE	4.55913e-09	0.00196751	42.4735	87.8557	40.4
rs185415345	A	G	A	G	-0.157552	-0.18026	0.046556	0.0297194	gen_samplesize_finngen_R9_L12_ALOPECAREATA	1	56159723	0.266739	0.162308	361822	outcome	TRUE	0.027304	56625395	1	19268	1.28e-08	met-c-885	Phospholipids in large LDL || id:met-c-885	TRUE	reported	igd	2	TRUE	0.00172526	19268	3.40898e-06	361822	TRUE	7.82695e-08	0.00220368	42.5499	87.8557	33.2962
rs72660594	C	T	C	T	-0.180114	0.0363105	0.035214	0.0435096	gen_samplesize_finngen_R9_L12_ALOPECAREATA	1	55170567	0.78415	0.132561	361822	outcome	TRUE	0.028818	55636240	1	19268	7.29004e-10	met-c-930	Concentration of small VLDL particles || id:met-c-930	TRUE	reported	igd	2	TRUE	0.00202347	19268	2.07367e-07	361822	TRUE	1.67836e-09	0.0022043	42.5619	87.8557	39.0632
rs1260326	C	T	C	T	-0.066785	0.0154949	0.638553	0.650736	gen_samplesize_finngen_R9_L12_ALOPECAREATA	2	27508073	0.786397	0.0571786	361822	outcome	TRUE	27730940	2	20690	0.010393	2.50998e-10	met-c-843	Apolipoprotein B || id:met-c-843	TRUE	reported	igd	2	TRUE	0.00199201	20690	2.02963e-07	361822	TRUE	6.22884e-10	0.00205887	42.6818	97.5943	41.293
rs4350231	A	G	A	G	-0.072845	0.0711089	0.29648	0.285248	gen_samplesize_finngen_R9_L12_ALOPECAREATA	1	62456989	0.236839	0.0601128	361822	outcome	TRUE	62922660	1	19266	0.011171	1.13e-10	met-c-912	Total lipids in medium VLDL || id:met-c-912	TRUE	reported	igd	2	TRUE	0.00220248	19266	3.86741e-06	361822	TRUE	1.16128e-09	0.00221361	42.7376	97.5943	42.5222
rs635634	T	C	T	C	0.083153	-0.0886048	0.20054	0.201738	gen_samplesize_finngen_R9_L12_ALOPECAREATA	9	133279427	0.190503	0.0676841	361822	outcome	TRUE	0.012842	136155000	9	19270	1.72001e-10	met-c-955	Phospholipids in very small VLDL || id:met-c-955	TRUE	reported	igd	2	TRUE	0.00217125	19270	4.73638e-06	361822	TRUE	1.82713e-09	0.00221709	42.8138	87.8557	41.9267
rs59347135	G	C	G	C	-0.172757	-0.44567	0.038681	0.0397819	gen_samplesize_finngen_R9_L12_ALOPECAREATA	8	19892533	0.00462541	0.157368	361822	outcome	TRUE	0.029756	19750044	8	19267	8.72007e-09	met-c-865	Mean diameter for HDL particles || id:met-c-865	TRUE	reported	igd	2	TRUE	0.0017466	19267	2.21662e-05	361822	TRUE	5.20463e-07	0.00221956	42.8549	87.8557	33.7072
rs1998848	A	G	A	G	0.147485	-0.154931	0.05404	0.0586607	gen_samplesize_finngen_R9_L12_ALOPECAREATA	14	21024070	0.188962	0.117939	361822	outcome	TRUE	0.023554	21492229	14	19239	4.90998e-10	met-c-866	Histidine || id:met-c-866	TRUE	reported	igd	2	TRUE	0.00203397	19239	4.76944e-06	361822	TRUE	6.47134e-09	0.00222389	42.8764	87.8557	39.2072
rs17414716	G	A	G	A	-0.238713	-0.0994032	0.028579	0.0306711	gen_samplesize_finngen_R9_L12_ALOPECAREATA	1	55293465	0.52812	0.157563	361822	outcome	TRUE	0.03765	55759138	1	13514	2.98999e-10	met-c-937	Total phosphoglycerides || id:met-c-937	TRUE	reported	igd	2	TRUE	0.00296628	13514	1.10002e-06	361822	TRUE	1.04654e-09	0.003164	42.8877	87.8557	40.1996
rs67053123	A	T	A	T	0.094067	0.0506727	0.147378	0.164163	gen_samplesize_finngen_R9_L12_ALOPECAREATA	12	124869264	0.491005	0.0735761	361822	outcome	TRUE	125353810	12	19270	0.014841	3.87998e-10	met-c-877	Total lipids in large HDL || id:met-c-877	TRUE	reported	igd	2	TRUE	0.00208069	19270	1.31094e-06	361822	TRUE	1.75658e-09	0.00222379	42.9435	97.5943	40.1743
rs73066442	G	A	G	A	0.073287	0.0371947	0.245776	0.246231	gen_samplesize_finngen_R9_L12_ALOPECAREATA	7	21553355	0.556874	0.0633111	361822	outcome	TRUE	2.9e-10	0.011449	21548	7	21592973	met-c-880	Total cholesterol in large LDL || id:met-c-880	TRUE	reported	igd	2	TRUE	0.00189814	21548	9.54e-07	361822	TRUE	1.22e-09	0.00199124	42.9889	90.9225	40.975
rs2495477	G	A	G	A	-0.063993	0.00373144	0.419321	0.435646	gen_samplesize_finngen_R9_L12_ALOPECAREATA	1	55052794	0.945611	0.0546973	361822	outcome	TRUE	55518467	1	21557	0.010785	5.34995e-09	met-c-908	Phospholipids in medium LDL || id:met-c-908	TRUE	reported	igd	2	TRUE	0.00163068	21557	1.28626e-08	361822	TRUE	9.11465e-09	0.00199424	43.0718	97.5943	35.2066
rs112635299	T	G	T	G	0.248558	0.229339	0.017688	0.0200266	gen_samplesize_finngen_R9_L12_ALOPECAREATA	14	94371805	0.236717	0.193825	361822	outcome	TRUE	6.59e-10	0.039701	20057	14	94838142	met-c-924	Total cholesterol in small LDL || id:met-c-924	TRUE	reported	igd	2	TRUE	0.00195066	20057	3.87e-06	361822	TRUE	5.85e-09	0.00214691	43.1489	90.9225	39.197
rs2126259	C	T	C	T	0.093645	-0.0593377	0.868898	0.844548	gen_samplesize_finngen_R9_L12_ALOPECAREATA	8	9327636	0.432248	0.0755556	361822	outcome	TRUE	1.36e-10	0.014443	21556	8	9185146	met-c-898	Total cholesterol in medium HDL || id:met-c-898	TRUE	reported	igd	2	TRUE	0.00194662	21556	1.7e-06	361822	TRUE	9.93e-10	0.00199792	43.1493	90.9225	42.0392
rs17231506	T	C	T	C	0.069101	0.036428	0.298744	0.279236	gen_samplesize_finngen_R9_L12_ALOPECAREATA	16	56960616	0.547975	0.0606328	361822	outcome	TRUE	0.01085	56994528	16	21534	3.07999e-10	met-c-948	Triglycerides in very large HDL || id:met-c-948	TRUE	reported	igd	2	TRUE	0.00188021	21534	9.97614e-07	361822	TRUE	1.51415e-09	0.00200067	43.1647	87.8557	40.561
rs190934192	A	G	A	G	-0.243968	0.00621677	0.027571	0.00509989	gen_samplesize_finngen_R9_L12_ALOPECAREATA	1	54868328	0.987633	0.401061	361822	outcome	TRUE	55334001	1	13503	0.043382	2.03002e-08	met-c-856	Omega-6 fatty acids || id:met-c-856	TRUE	reported	igd	2	TRUE	0.00233703	13503	6.64074e-10	361822	TRUE	3.46112e-08	0.00319158	43.2275	97.5943	31.6262
rs1461729	G	A	G	A	0.093989	-0.0591692	0.869708	0.844503	gen_samplesize_finngen_R9_L12_ALOPECAREATA	8	9329732	0.433469	0.0755414	361822	outcome	TRUE	1.32e-10	0.014485	21552	8	9187242	met-c-864	Total cholesterol in HDL || id:met-c-864	TRUE	reported	igd	2	TRUE	0.00194994	21552	1.7e-06	361822	TRUE	9.61e-10	0.00200205	43.2308	90.9225	42.1034
rs1260326	C	T	C	T	-0.069564	0.0154949	0.636562	0.650736	gen_samplesize_finngen_R9_L12_ALOPECAREATA	2	27508073	0.786397	0.0571786	361822	outcome	TRUE	27730940	2	19273	0.010626	1.21001e-10	met-c-925	Total lipids in small LDL || id:met-c-925	TRUE	reported	igd	2	TRUE	0.00221902	19273	2.02963e-07	361822	TRUE	2.69366e-10	0.00223908	43.2462	97.5943	42.8578
rs553741	C	G	C	G	0.069127	0.00466958	0.624432	0.638013	gen_samplesize_finngen_R9_L12_ALOPECAREATA	1	55054735	0.93435	0.0566877	361822	outcome	TRUE	4.74e-10	0.01091	19272	1	55520408	met-c-906	Total lipids in medium LDL || id:met-c-906	TRUE	reported	igd	2	TRUE	0.00207903	19272	1.88e-08	361822	TRUE	7.6e-10	0.0022413	43.2868	90.9225	40.1463
rs67053123	A	T	A	T	0.089088	0.0506727	0.148494	0.164163	gen_samplesize_finngen_R9_L12_ALOPECAREATA	12	124869264	0.491005	0.0735761	361822	outcome	TRUE	125353810	12	21539	0.014559	1.03001e-09	met-c-944	Free cholesterol in very large HDL || id:met-c-944	TRUE	reported	igd	2	TRUE	0.00173554	21539	1.31094e-06	361822	TRUE	7.48594e-09	0.00200708	43.3135	97.5943	37.4434
rs10184290	C	T	C	T	-0.093146	0.0176047	0.133412	0.145586	gen_samplesize_finngen_R9_L12_ALOPECAREATA	2	20893456	0.819881	0.0773161	361822	outcome	TRUE	0.014571	21093216	2	21556	3.23996e-10	met-c-895	Total cholesterol in LDL || id:met-c-895	TRUE	reported	igd	2	TRUE	0.00189234	21556	1.43293e-07	361822	TRUE	7.54695e-10	0.00200616	43.3277	87.8557	40.8648
rs3741252	T	C	T	C	0.121321	-0.00212949	0.127823	0.129053	gen_samplesize_finngen_R9_L12_ALOPECAREATA	11	61744026	0.979246	0.0818591	361822	outcome	TRUE	61511498	11	13168	0.019141	3.11997e-10	met-c-845	Ratio of bisallylic groups to total fatty acids || id:met-c-845	TRUE	reported	igd	2	TRUE	0.00304205	13168	1.87036e-09	361822	TRUE	5.04335e-10	0.00328183	43.3508	97.5943	40.1738
rs9472125	T	C	T	C	-0.09079	0.105195	0.166066	0.184293	gen_samplesize_finngen_R9_L12_ALOPECAREATA	6	43788432	0.139653	0.071218	361822	outcome	TRUE	3.08e-08	0.016262	18954	6	43756169	met-c-892	Triglycerides in large VLDL || id:met-c-892	TRUE	reported	igd	2	TRUE	0.00164195	18954	6.03e-06	361822	TRUE	3.2e-07	0.00228307	43.3677	90.9225	31.1694
rs185415345	A	G	A	G	-0.159115	-0.18026	0.046556	0.0297194	gen_samplesize_finngen_R9_L12_ALOPECAREATA	1	56159723	0.266739	0.162308	361822	outcome	TRUE	8.52e-09	0.027259	19268	1	56625395	met-c-924	Total cholesterol in small LDL || id:met-c-924	TRUE	reported	igd	2	TRUE	0.0017654	19268	3.41e-06	361822	TRUE	5.44e-08	0.00224762	43.4002	90.9225	34.0724
rs4503368	C	T	C	T	-0.0672	0.109553	0.532977	0.524919	gen_samplesize_finngen_R9_L12_ALOPECAREATA	1	161220460	0.0449418	0.0546342	361822	outcome	TRUE	161190250	1	19270	0.010492	2.18998e-10	met-c-946	Concentration of very large HDL particles || id:met-c-946	TRUE	reported	igd	2	TRUE	0.00212452	19270	1.11128e-05	361822	TRUE	7.13891e-09	0.0022481	43.414	97.5943	41.0225
rs76866386	C	T	C	T	-0.122492	-0.137564	0.081622	0.0829989	gen_samplesize_finngen_R9_L12_ALOPECAREATA	2	43848344	0.164875	0.0990483	361822	outcome	TRUE	44075483	2	19267	0.01881	1.41e-10	met-c-869	Total lipids in IDL || id:met-c-869	TRUE	reported	igd	2	TRUE	0.00219641	19267	5.33115e-06	361822	TRUE	1.63366e-09	0.00224944	43.4331	97.5943	42.407
rs964184	C	G	C	G	-0.096027	-0.0278824	0.857715	0.854959	gen_samplesize_finngen_R9_L12_ALOPECAREATA	11	116778201	0.717903	0.0771806	361822	outcome	TRUE	0.014624	116648917	11	19261	6.70965e-11	met-c-838	Acetoacetate || id:met-c-838	TRUE	reported	igd	2	TRUE	0.00223383	19261	3.60704e-07	361822	TRUE	2.70923e-10	0.00225071	43.4441	87.8557	43.1176
rs72836561	T	C	T	C	0.215165	-0.24994	0.024935	0.0323521	gen_samplesize_finngen_R9_L12_ALOPECAREATA	17	43848758	0.101532	0.152637	361822	outcome	TRUE	0.035834	41926126	17	19270	3.07999e-09	met-c-932	Triglycerides in small VLDL || id:met-c-932	TRUE	reported	igd	2	TRUE	0.00186769	19270	7.41065e-06	361822	TRUE	4.23951e-08	0.00225121	43.4742	87.8557	36.0539
rs2207132	A	G	A	G	0.14166	0.0196771	0.059698	0.0647214	gen_samplesize_finngen_R9_L12_ALOPECAREATA	20	40513876	0.858426	0.110311	361822	outcome	TRUE	39142516	20	19267	0.024524	1.34999e-08	met-c-905	Cholesterol esters in medium LDL || id:met-c-905	TRUE	reported	igd	2	TRUE	0.00172899	19267	8.79411e-08	361822	TRUE	2.3154e-08	0.00225295	43.5011	97.5943	33.3666
rs73066442	G	A	G	A	0.073725	0.0371947	0.245772	0.246231	gen_samplesize_finngen_R9_L12_ALOPECAREATA	7	21553355	0.556874	0.0633111	361822	outcome	TRUE	2.29e-10	0.011453	21551	7	21592973	met-c-882	Free cholesterol in large LDL || id:met-c-882	TRUE	reported	igd	2	TRUE	0.00191924	21551	9.54e-07	361822	TRUE	9.83e-10	0.00201509	43.5109	90.9225	41.4373
rs4503368	C	T	C	T	-0.063696	0.109553	0.534055	0.524919	gen_samplesize_finngen_R9_L12_ALOPECAREATA	1	161220460	0.0449418	0.0546342	361822	outcome	TRUE	161190250	1	21539	0.010057	2.63003e-10	met-c-944	Free cholesterol in very large HDL || id:met-c-944	TRUE	reported	igd	2	TRUE	0.00185906	21539	1.11128e-05	361822	TRUE	1.38118e-08	0.00201918	43.5751	97.5943	40.1132
rs13234157	A	C	A	C	-0.10484	-0.137696	0.122689	0.127065	gen_samplesize_finngen_R9_L12_ALOPECAREATA	7	73557398	0.091262	0.0815357	361822	outcome	TRUE	72971728	7	18440	0.016175	1.31e-10	met-c-950	Concentration of very large VLDL particles || id:met-c-950	TRUE	reported	igd	2	TRUE	0.00227333	18440	7.88227e-06	361822	TRUE	2.71285e-09	0.00236616	43.7306	97.5943	42.0112
rs553741	C	G	C	G	0.069483	0.00466958	0.624432	0.638013	gen_samplesize_finngen_R9_L12_ALOPECAREATA	1	55054735	0.93435	0.0566877	361822	outcome	TRUE	55520408	1	19272	0.010926	3.79001e-10	met-c-870	Concentration of IDL particles || id:met-c-870	TRUE	reported	igd	2	TRUE	0.00209432	19272	1.87536e-08	361822	TRUE	6.58678e-10	0.00226444	43.7348	97.5943	40.4422
rs6065904	A	G	A	G	0.075779	-0.0110786	0.228686	0.225354	gen_samplesize_finngen_R9_L12_ALOPECAREATA	20	45906012	0.865377	0.0653473	361822	outcome	TRUE	0.011695	44534651	20	21557	1.6e-10	met-c-932	Triglycerides in small VLDL || id:met-c-932	TRUE	reported	igd	2	TRUE	0.00194404	21557	7.94368e-08	361822	TRUE	4.04096e-10	0.00202581	43.755	87.8557	41.9853
rs1168041	C	T	C	T	0.076158	-0.0292302	0.726644	0.733519	gen_samplesize_finngen_R9_L12_ALOPECAREATA	1	62494579	0.634775	0.0615351	361822	outcome	TRUE	0.011847	62960250	1	18954	1.96002e-10	met-c-958	Concentration of chylomicrons and largest VLDL particles || id:met-c-958	TRUE	reported	igd	2	TRUE	0.00217577	18954	6.23627e-07	361822	TRUE	7.36528e-10	0.00230415	43.7692	87.8557	41.3251
rs9987289	G	A	G	A	0.098688	-0.0922569	0.881898	0.857553	gen_samplesize_finngen_R9_L12_ALOPECAREATA	8	9325848	0.238743	0.0783075	361822	outcome	TRUE	1.05e-10	0.015136	21553	8	9183358	met-c-903	Phospholipids in medium HDL || id:met-c-903	TRUE	reported	igd	2	TRUE	0.00196872	21553	3.84e-06	361822	TRUE	1.43e-09	0.00202878	43.8111	90.9225	42.5115
rs2207132	A	G	A	G	0.14217	0.0196771	0.059698	0.0647214	gen_samplesize_finngen_R9_L12_ALOPECAREATA	20	40513876	0.858426	0.110311	361822	outcome	TRUE	1.13e-08	0.024523	19267	20	39142516	met-c-880	Total cholesterol in large LDL || id:met-c-880	TRUE	reported	igd	2	TRUE	0.00174158	19267	8.79e-08	361822	TRUE	2.06e-08	0.0022692	43.8156	90.9225	33.61
rs9472125	T	C	T	C	-0.091301	0.105195	0.166066	0.184293	gen_samplesize_finngen_R9_L12_ALOPECAREATA	6	43788432	0.139653	0.071218	361822	outcome	TRUE	43756169	6	18954	0.016273	2.59998e-08	met-c-915	Triglycerides in medium VLDL || id:met-c-915	TRUE	reported	igd	2	TRUE	0.00165821	18954	6.02997e-06	361822	TRUE	2.77681e-07	0.00230884	43.8584	97.5943	31.4786
rs174418	C	T	C	T	-0.08122	-0.0119043	0.562371	0.554677	gen_samplesize_finngen_R9_L12_ALOPECAREATA	15	58395404	0.827641	0.0546749	361822	outcome	TRUE	0.012531	58687603	15	13473	1.09001e-10	met-c-935	Sphingomyelins || id:met-c-935	TRUE	reported	igd	2	TRUE	0.00310887	13473	1.3102e-07	361822	TRUE	2.62656e-10	0.00324702	43.8831	87.8557	42.0102
rs9472125	T	C	T	C	-0.09048	0.105195	0.166579	0.184293	gen_samplesize_finngen_R9_L12_ALOPECAREATA	6	43788432	0.139653	0.071218	361822	outcome	TRUE	0.016115	43756169	6	19267	3.14e-08	met-c-930	Concentration of small VLDL particles || id:met-c-930	TRUE	reported	igd	2	TRUE	0.00163367	19267	6.02997e-06	361822	TRUE	2.78921e-07	0.00227311	43.8912	87.8557	31.5242
rs429358	C	T	C	T	-0.090219	0.0649273	0.168024	0.181393	gen_samplesize_finngen_R9_L12_ALOPECAREATA	19	44908684	0.358169	0.0706608	361822	outcome	TRUE	45411941	19	19267	0.013862	1.29e-10	met-c-875	Cholesterol esters in large HDL || id:met-c-875	TRUE	reported	igd	2	TRUE	0.00219392	19267	2.33348e-06	361822	TRUE	8.64236e-10	0.00227566	43.9407	97.5943	42.3589
rs429358	C	T	C	T	0.106066	0.0649273	0.175099	0.181393	gen_samplesize_finngen_R9_L12_ALOPECAREATA	19	44908684	0.358169	0.0706608	361822	outcome	TRUE	0.016345	45411941	19	13502	1.03999e-10	met-c-936	Total fatty acids || id:met-c-936	TRUE	reported	igd	2	TRUE	0.00310954	13502	2.33348e-06	361822	TRUE	5.87938e-10	0.00324988	44.0165	87.8557	42.1097
rs6933521	C	T	C	T	-0.091667	-0.08679	0.120256	0.165724	gen_samplesize_finngen_R9_L12_ALOPECAREATA	6	12042240	0.241353	0.0740774	361822	outcome	TRUE	0.015885	12042473	6	24742	8.10009e-09	met-c-839	Acetate || id:met-c-839	TRUE	reported	igd	2	TRUE	0.00134421	24742	3.79379e-06	361822	TRUE	1.25568e-07	0.00177795	44.0648	87.8557	33.3006
rs79225634	T	C	T	C	0.08458	-0.016394	0.351533	0.357553	gen_samplesize_finngen_R9_L12_ALOPECAREATA	5	75323814	0.772079	0.056598	361822	outcome	TRUE	74619639	5	13503	0.012959	7.51969e-11	met-c-856	Omega-6 fatty acids || id:met-c-856	TRUE	reported	igd	2	TRUE	0.00314527	13503	2.31886e-07	361822	TRUE	2.15673e-10	0.00326151	44.1778	97.5943	42.5983
rs144064722	G	A	G	A	0.215548	0.250337	0.025283	0.0296281	gen_samplesize_finngen_R9_L12_ALOPECAREATA	4	72540456	0.120151	0.161078	361822	outcome	TRUE	73406173	4	19266	0.034081	4.67003e-10	met-c-869	Total lipids in IDL || id:met-c-869	TRUE	reported	igd	2	TRUE	0.00207213	19266	6.67547e-06	361822	TRUE	6.21178e-09	0.00228995	44.2148	97.5943	40.0003
rs2044333	A	G	A	G	0.067686	0.0524034	0.490095	0.500909	gen_samplesize_finngen_R9_L12_ALOPECAREATA	15	58354457	0.335009	0.0543561	361822	outcome	TRUE	1.27e-10	0.01037	19270	15	58646656	met-c-872	Triglycerides in IDL || id:met-c-872	TRUE	reported	igd	2	TRUE	0.0022062	19270	2.57e-06	361822	TRUE	8.22e-10	0.0022898	44.2211	90.9225	42.603
rs143020224	G	C	G	C	-0.123699	-0.098573	0.121511	0.101908	gen_samplesize_finngen_R9_L12_ALOPECAREATA	19	11076648	0.272955	0.0899156	361822	outcome	TRUE	0.019489	11187324	19	13515	2.86003e-10	met-c-937	Total phosphoglycerides || id:met-c-937	TRUE	reported	igd	2	TRUE	0.00297241	13515	3.32163e-06	361822	TRUE	1.73885e-09	0.00326674	44.2881	87.8557	40.2859
rs185415345	A	G	A	G	-0.160924	-0.18026	0.046556	0.0297194	gen_samplesize_finngen_R9_L12_ALOPECAREATA	1	56159723	0.266739	0.162308	361822	outcome	TRUE	6.26e-09	0.027284	19268	1	56625395	met-c-882	Free cholesterol in large LDL || id:met-c-882	TRUE	reported	igd	2	TRUE	0.0018024	19268	3.41e-06	361822	TRUE	3.9e-08	0.00229902	44.395	90.9225	34.7877
rs2207132	A	G	A	G	0.143134	0.0196771	0.059698	0.0647214	gen_samplesize_finngen_R9_L12_ALOPECAREATA	20	40513876	0.858426	0.110311	361822	outcome	TRUE	9.5e-09	0.02452	19267	20	39142516	met-c-881	Cholesterol esters in large VLDL || id:met-c-881	TRUE	reported	igd	2	TRUE	0.00176566	19267	8.79e-08	361822	TRUE	1.64e-08	0.00230008	44.4132	90.9225	34.0757
rs2980860	G	A	G	A	-0.067888	0.0106012	0.48076	0.465919	gen_samplesize_finngen_R9_L12_ALOPECAREATA	8	125473095	0.845473	0.0543937	361822	outcome	TRUE	126485337	8	19269	0.010286	8.65964e-11	met-c-905	Cholesterol esters in medium LDL || id:met-c-905	TRUE	reported	igd	2	TRUE	0.00225579	19269	1.04983e-07	361822	TRUE	1.71811e-10	0.00230098	44.4352	97.5943	43.5605
rs11096689	T	C	T	C	-0.072761	0.0154468	0.735557	0.722431	gen_samplesize_finngen_R9_L12_ALOPECAREATA	2	20940780	0.798873	0.0606218	361822	outcome	TRUE	0.011119	21140540	2	21534	9.92887e-11	met-c-948	Triglycerides in very large HDL || id:met-c-948	TRUE	reported	igd	2	TRUE	0.00198481	21534	1.79443e-07	361822	TRUE	3.07837e-10	0.00205957	44.4381	87.8557	42.8219
rs9472125	T	C	T	C	-0.091925	0.105195	0.166066	0.184293	gen_samplesize_finngen_R9_L12_ALOPECAREATA	6	43788432	0.139653	0.071218	361822	outcome	TRUE	0.016282	43756169	6	18954	2.27997e-08	met-c-914	Phospholipids in medium VLDL || id:met-c-914	TRUE	reported	igd	2	TRUE	0.00167906	18954	6.02997e-06	361822	TRUE	2.31226e-07	0.00234051	44.4613	87.8557	31.8751
rs6065904	A	G	A	G	0.076963	-0.0110786	0.228791	0.225354	gen_samplesize_finngen_R9_L12_ALOPECAREATA	20	45906012	0.865377	0.0653473	361822	outcome	TRUE	44534651	20	21240	0.011782	9.10961e-11	met-c-915	Triglycerides in medium VLDL || id:met-c-915	TRUE	reported	igd	2	TRUE	0.00200512	21240	7.94368e-08	361822	TRUE	2.85597e-10	0.00209028	44.4864	97.5943	42.6703
rs74617384	T	A	T	A	-0.174792	0.131257	0.03993	0.0464537	gen_samplesize_finngen_R9_L12_ALOPECAREATA	6	160576086	0.311921	0.129803	361822	outcome	TRUE	0.028561	160997118	6	18953	1.37e-09	met-c-958	Concentration of chylomicrons and largest VLDL particles || id:met-c-958	TRUE	reported	igd	2	TRUE	0.00197245	18953	2.82606e-06	361822	TRUE	9.57919e-09	0.00234248	44.4965	87.8557	37.4538
rs10184290	C	T	C	T	-0.09442	0.0176047	0.133432	0.145586	gen_samplesize_finngen_R9_L12_ALOPECAREATA	2	20893456	0.819881	0.0773161	361822	outcome	TRUE	0.014597	21093216	2	21547	1.81001e-10	met-c-885	Phospholipids in large LDL || id:met-c-885	TRUE	reported	igd	2	TRUE	0.00193826	21547	1.43293e-07	361822	TRUE	4.72688e-10	0.00206168	44.5106	87.8557	41.8409
rs185415345	A	G	A	G	-0.161144	-0.18026	0.046556	0.0297194	gen_samplesize_finngen_R9_L12_ALOPECAREATA	1	56159723	0.266739	0.162308	361822	outcome	TRUE	6.31e-09	0.027269	19268	1	56625395	met-c-906	Total lipids in medium LDL || id:met-c-906	TRUE	reported	igd	2	TRUE	0.0018093	19268	3.41e-06	361822	TRUE	3.66e-08	0.00230531	44.5167	90.9225	34.9213
rs438811	T	C	T	C	0.080558	0.00738647	0.233536	0.235483	gen_samplesize_finngen_R9_L12_ALOPECAREATA	19	44913484	0.908235	0.0640826	361822	outcome	TRUE	4.97e-10	0.012846	19154	19	45416741	met-c-952	Triglycerides in very large VLDL || id:met-c-952	TRUE	reported	igd	2	TRUE	0.00204916	19154	3.67e-08	361822	TRUE	1.18e-09	0.00232323	44.5982	90.9225	39.3262
rs3741298	T	C	T	C	-0.080968	-0.0146894	0.771465	0.768475	gen_samplesize_finngen_R9_L12_ALOPECAREATA	11	116786845	0.819623	0.0644189	361822	outcome	TRUE	116657561	11	19269	0.012205	6.75927e-11	met-c-884	Concentration of large LDL particles || id:met-c-884	TRUE	reported	igd	2	TRUE	0.00227901	19269	1.43711e-07	361822	TRUE	1.45294e-10	0.00231167	44.6421	97.5943	44.01
rs635634	T	C	T	C	0.084967	-0.0886048	0.20054	0.201738	gen_samplesize_finngen_R9_L12_ALOPECAREATA	9	133279427	0.190503	0.0676841	361822	outcome	TRUE	136155000	9	19270	0.012832	7.00971e-11	met-c-870	Concentration of IDL particles || id:met-c-870	TRUE	reported	igd	2	TRUE	0.00227033	19270	4.73638e-06	361822	TRUE	7.50896e-10	0.00231488	44.7066	97.5943	43.8442
rs6756629	A	G	A	G	-0.119821	-0.130265	0.078221	0.0821788	gen_samplesize_finngen_R9_L12_ALOPECAREATA	2	43837951	0.190236	0.0994481	361822	outcome	TRUE	44065090	2	21559	0.018218	8.51922e-11	met-c-868	Free cholesterol in IDL || id:met-c-868	TRUE	reported	igd	2	TRUE	0.00200265	21559	4.74207e-06	361822	TRUE	1.22755e-09	0.00207036	44.7234	97.5943	43.2578
rs190934192	A	G	A	G	-0.248268	0.00621677	0.027535	0.00509989	gen_samplesize_finngen_R9_L12_ALOPECAREATA	1	54868328	0.987633	0.401061	361822	outcome	TRUE	55334001	1	13523	0.043367	1.31999e-08	met-c-893	18:2, linoleic acid (LA) || id:met-c-893	TRUE	reported	igd	2	TRUE	0.00241803	13523	6.64074e-10	361822	TRUE	1.96171e-08	0.00330089	44.7791	97.5943	32.7735
rs2954022	A	C	A	C	-0.064485	0.0101081	0.484482	0.466009	gen_samplesize_finngen_R9_L12_ALOPECAREATA	8	125470379	0.852551	0.0543843	361822	outcome	TRUE	0.009804	126482621	8	21548	8.92072e-11	met-c-885	Phospholipids in large LDL || id:met-c-885	TRUE	reported	igd	2	TRUE	0.00200389	21548	9.54771e-08	361822	TRUE	2.24496e-10	0.00207715	44.8475	87.8557	43.2624
rs8100204	A	G	A	G	-0.095585	0.0514213	0.130904	0.158607	gen_samplesize_finngen_R9_L12_ALOPECAREATA	19	19282905	0.493434	0.0750831	361822	outcome	TRUE	0.016091	19393714	19	21533	4.31996e-09	met-c-948	Triglycerides in very large HDL || id:met-c-948	TRUE	reported	igd	2	TRUE	0.00163621	21533	1.29631e-06	361822	TRUE	2.05812e-08	0.00207888	44.8537	87.8557	35.2869
rs185415345	A	G	A	G	-0.162066	-0.18026	0.046556	0.0297194	gen_samplesize_finngen_R9_L12_ALOPECAREATA	1	56159723	0.266739	0.162308	361822	outcome	TRUE	56625395	1	19268	0.027287	5.18e-09	met-c-908	Phospholipids in medium LDL || id:met-c-908	TRUE	reported	igd	2	TRUE	0.00182762	19268	3.40898e-06	361822	TRUE	3.10135e-08	0.00233176	45.0288	97.5943	35.2754
rs35493868	G	C	G	C	-0.085239	-0.131625	0.174081	0.180412	gen_samplesize_finngen_R9_L12_ALOPECAREATA	7	73625076	0.0626542	0.0707037	361822	outcome	TRUE	0.013147	73039406	7	21538	1.16001e-10	met-c-959	Phospholipids in chylomicrons and largest VLDL particles || id:met-c-959	TRUE	reported	igd	2	TRUE	0.0019481	21538	9.57846e-06	361822	TRUE	4.75956e-09	0.00208927	45.0888	87.8557	42.0362
rs76866386	C	T	C	T	-0.124828	-0.137564	0.081622	0.0829989	gen_samplesize_finngen_R9_L12_ALOPECAREATA	2	43848344	0.164875	0.0990483	361822	outcome	TRUE	6.26e-11	0.018783	19267	2	44075483	met-c-926	Concentration of small LDL particles || id:met-c-926	TRUE	reported	igd	2	TRUE	0.00228734	19267	5.33e-06	361822	TRUE	7.24e-10	0.00233605	45.1094	90.9225	44.1666
rs2207132	A	G	A	G	0.144336	0.0196771	0.059698	0.0647214	gen_samplesize_finngen_R9_L12_ALOPECAREATA	20	40513876	0.858426	0.110311	361822	outcome	TRUE	0.024547	39142516	20	19267	6.74994e-09	met-c-885	Phospholipids in large LDL || id:met-c-885	TRUE	reported	igd	2	TRUE	0.00179145	19267	8.79411e-08	361822	TRUE	1.28933e-08	0.00233887	45.164	87.8557	34.5742
rs9472125	T	C	T	C	-0.091789	0.105195	0.166579	0.184293	gen_samplesize_finngen_R9_L12_ALOPECAREATA	6	43788432	0.139653	0.071218	361822	outcome	TRUE	43756169	6	19267	0.016154	1.93001e-08	met-c-923	Triglycerides in small HDL || id:met-c-923	TRUE	reported	igd	2	TRUE	0.00167311	19267	6.02997e-06	361822	TRUE	1.96251e-07	0.00233935	45.1733	97.5943	32.2865
rs9472125	T	C	T	C	-0.092682	0.105195	0.166066	0.184293	gen_samplesize_finngen_R9_L12_ALOPECAREATA	6	43788432	0.139653	0.071218	361822	outcome	TRUE	1.63e-08	0.016258	18954	6	43756169	met-c-889	Total lipids in large VLDL || id:met-c-889	TRUE	reported	igd	2	TRUE	0.00171182	18954	6.03e-06	361822	TRUE	1.73e-07	0.00237921	45.1984	90.9225	32.498
rs4350231	A	G	A	G	-0.071041	0.0711089	0.301343	0.285248	gen_samplesize_finngen_R9_L12_ALOPECAREATA	1	62456989	0.236839	0.0601128	361822	outcome	TRUE	5.45e-11	0.010743	21232	1	62922660	met-c-892	Triglycerides in large VLDL || id:met-c-892	TRUE	reported	igd	2	TRUE	0.00205553	21232	3.87e-06	361822	TRUE	7.94e-10	0.00212507	45.2113	90.9225	43.7287
rs635634	T	C	T	C	0.08545	-0.0886048	0.20054	0.201738	gen_samplesize_finngen_R9_L12_ALOPECAREATA	9	133279427	0.190503	0.0676841	361822	outcome	TRUE	136155000	9	19270	0.012832	5.41003e-11	met-c-869	Total lipids in IDL || id:met-c-869	TRUE	reported	igd	2	TRUE	0.00229615	19270	4.73638e-06	361822	TRUE	5.95535e-10	0.00234127	45.2175	97.5943	44.3441
rs3741298	T	C	T	C	-0.077936	-0.0146894	0.778174	0.768475	gen_samplesize_finngen_R9_L12_ALOPECAREATA	11	116786845	0.819623	0.0644189	361822	outcome	TRUE	0.011803	116657561	11	21546	7.5405e-11	met-c-885	Phospholipids in large LDL || id:met-c-885	TRUE	reported	igd	2	TRUE	0.0020197	21546	1.43711e-07	361822	TRUE	2.03748e-10	0.00209699	45.2724	87.8557	43.6005
rs73066442	G	A	G	A	0.075227	0.0371947	0.245779	0.246231	gen_samplesize_finngen_R9_L12_ALOPECAREATA	7	21553355	0.556874	0.0633111	361822	outcome	TRUE	0.011459	21592973	7	21546	9.66941e-11	met-c-885	Phospholipids in large LDL || id:met-c-885	TRUE	reported	igd	2	TRUE	0.00199646	21546	9.53914e-07	361822	TRUE	4.4827e-10	0.00209807	45.2959	87.8557	43.0977
rs72999033	T	C	T	C	-0.14446	0.0206989	0.053134	0.0639861	gen_samplesize_finngen_R9_L12_ALOPECAREATA	19	19255823	0.852456	0.111293	361822	outcome	TRUE	1.3e-10	0.022295	21544	19	19366632	met-c-952	Triglycerides in very large VLDL || id:met-c-952	TRUE	reported	igd	2	TRUE	0.00194513	21544	9.56e-08	361822	TRUE	4.14e-10	0.00209984	45.3299	90.9225	41.9837
rs3846661	G	A	G	A	0.065549	-0.0711099	0.424866	0.454592	gen_samplesize_finngen_R9_L12_ALOPECAREATA	5	75343353	0.192391	0.0545514	361822	outcome	TRUE	0.010007	74639178	5	21547	8.94953e-11	met-c-909	Total cholesterol in medium VLDL || id:met-c-909	TRUE	reported	igd	2	TRUE	0.00198753	21547	4.69628e-06	361822	TRUE	1.42771e-09	0.00209983	45.3359	87.8557	42.9066
rs58542926	T	C	T	C	-0.141011	0.0146014	0.063034	0.0644263	gen_samplesize_finngen_R9_L12_ALOPECAREATA	19	19268740	0.895321	0.110975	361822	outcome	TRUE	4.28e-11	0.021067	19268	19	19379549	met-c-872	Triglycerides in IDL || id:met-c-872	TRUE	reported	igd	2	TRUE	0.00232007	19268	4.78e-08	361822	TRUE	8.6e-11	0.00234874	45.3573	90.9225	44.8023
rs72999033	T	C	T	C	-0.138249	0.0206989	0.059371	0.0639861	gen_samplesize_finngen_R9_L12_ALOPECAREATA	19	19255823	0.852456	0.111293	361822	outcome	TRUE	19366632	19	21238	0.021156	8.95983e-11	met-c-915	Triglycerides in medium VLDL || id:met-c-915	TRUE	reported	igd	2	TRUE	0.00200684	21238	9.56018e-08	361822	TRUE	2.88262e-10	0.00213475	45.4305	97.5943	42.7029
rs182695896	C	A	C	A	0.249972	0.0916454	0.019221	0.0259425	gen_samplesize_finngen_R9_L12_ALOPECAREATA	4	73947510	0.595568	0.17266	361822	outcome	TRUE	0.040942	74813227	4	19268	1.78e-09	met-c-953	Total lipids in very small VLDL || id:met-c-953	TRUE	reported	igd	2	TRUE	0.00193114	19268	7.78655e-07	361822	TRUE	5.61715e-09	0.00235592	45.4963	87.8557	37.2773
rs13234157	A	C	A	C	-0.104583	-0.137696	0.122824	0.127065	gen_samplesize_finngen_R9_L12_ALOPECAREATA	7	73557398	0.091262	0.0815357	361822	outcome	TRUE	0.015827	72971728	7	19267	7.46965e-11	met-c-929	Total lipids in small VLDL || id:met-c-929	TRUE	reported	igd	2	TRUE	0.00226138	19267	7.88227e-06	361822	TRUE	1.39193e-09	0.0023568	45.511	87.8557	43.6641
rs9472125	T	C	T	C	-0.09302	0.105195	0.166066	0.184293	gen_samplesize_finngen_R9_L12_ALOPECAREATA	6	43788432	0.139653	0.071218	361822	outcome	TRUE	43756169	6	18954	0.016265	1.41e-08	met-c-886	Total cholesterol in large VLDL || id:met-c-886	TRUE	reported	igd	2	TRUE	0.00172282	18954	6.02997e-06	361822	TRUE	1.57457e-07	0.0023966	45.5294	97.5943	32.7073
rs113531395	T	C	T	C	-0.215479	-0.0133608	0.026105	0.0136732	gen_samplesize_finngen_R9_L12_ALOPECAREATA	17	4983534	0.95499	0.236722	361822	outcome	TRUE	4886829	17	19268	0.03635	5.25001e-09	met-c-956	Triglycerides in very small VLDL || id:met-c-956	TRUE	reported	igd	2	TRUE	0.00182061	19268	8.80431e-09	361822	TRUE	8.33593e-09	0.00236089	45.5925	97.5943	35.1399
rs185415345	A	G	A	G	-0.163107	-0.18026	0.046556	0.0297194	gen_samplesize_finngen_R9_L12_ALOPECAREATA	1	56159723	0.266739	0.162308	361822	outcome	TRUE	0.027284	56625395	1	19268	4.14e-09	met-c-883	Total lipids in large LDL || id:met-c-883	TRUE	reported	igd	2	TRUE	0.00185154	19268	3.40898e-06	361822	TRUE	2.49823e-08	0.00236182	45.6105	87.8557	35.7379
rs1883711	C	G	C	G	0.148584	0.0157406	0.05671	0.0620821	gen_samplesize_finngen_R9_L12_ALOPECAREATA	20	40551182	0.889118	0.112901	361822	outcome	TRUE	39179822	20	19268	0.024743	3.32001e-09	met-c-956	Triglycerides in very small VLDL || id:met-c-956	TRUE	reported	igd	2	TRUE	0.00186825	19268	5.37223e-08	361822	TRUE	5.95513e-09	0.00236199	45.6139	97.5943	36.0611
rs34482346	C	G	C	G	-0.105739	-0.149218	0.120191	0.126123	gen_samplesize_finngen_R9_L12_ALOPECAREATA	7	73501191	0.0681083	0.0817951	361822	outcome	TRUE	72915521	7	19267	0.015889	4.41977e-11	met-c-949	Total lipids in very large VLDL || id:met-c-949	TRUE	reported	igd	2	TRUE	0.00229356	19267	9.19796e-06	361822	TRUE	1.26596e-09	0.00236462	45.6623	97.5943	44.2871
rs3741298	T	C	T	C	-0.097379	-0.0146894	0.769557	0.768475	gen_samplesize_finngen_R9_L12_ALOPECAREATA	11	116786845	0.819623	0.0644189	361822	outcome	TRUE	0.014465	116657561	11	13540	2.33024e-11	met-c-918	Phosphatidylcholine and other cholines || id:met-c-918	TRUE	reported	igd	2	TRUE	0.00333647	13540	1.43711e-07	361822	TRUE	5.29826e-11	0.00336329	45.6859	87.8557	45.3204
rs116843064	A	G	A	G	-0.204316	-0.0265466	0.029194	0.0275284	gen_samplesize_finngen_R9_L12_ALOPECAREATA	19	8364439	0.872176	0.164993	361822	outcome	TRUE	0.035031	8429323	19	19268	8.83995e-09	met-c-913	Concentration of medium VLDL particles || id:met-c-913	TRUE	reported	igd	2	TRUE	0.00176255	19268	7.15475e-08	361822	TRUE	1.65081e-08	0.00236625	45.6963	87.8557	34.0173
rs1883711	C	G	C	G	0.148789	0.0157406	0.05671	0.0620821	gen_samplesize_finngen_R9_L12_ALOPECAREATA	20	40551182	0.889118	0.112901	361822	outcome	TRUE	0.024719	39179822	20	19268	3.02002e-09	met-c-867	Total cholesterol in IDL || id:met-c-867	TRUE	reported	igd	2	TRUE	0.00187703	19268	5.37223e-08	361822	TRUE	5.48452e-09	0.00236852	45.7402	87.8557	36.231
rs150617279	A	T	A	T	-0.112384	-0.0567826	0.110384	0.121942	gen_samplesize_finngen_R9_L12_ALOPECAREATA	19	20028425	0.496628	0.0835277	361822	outcome	TRUE	20139234	19	18400	0.017688	3.97e-10	met-c-843	Apolipoprotein B || id:met-c-843	TRUE	reported	igd	2	TRUE	0.00218942	18400	1.27725e-06	361822	TRUE	1.48395e-09	0.00248055	45.7506	97.5943	40.3693
rs188247550	T	C	T	C	-0.188801	0.158671	0.034427	0.0505555	gen_samplesize_finngen_R9_L12_ALOPECAREATA	19	19285807	0.205816	0.125417	361822	outcome	TRUE	19396616	19	19268	0.032582	1.01e-08	met-c-934	Serum total triglycerides || id:met-c-934	TRUE	reported	igd	2	TRUE	0.00173982	19268	4.42372e-06	361822	TRUE	8.32071e-08	0.00236986	45.7662	97.5943	33.5779
rs4253238	T	C	T	C	0.067292	-0.011323	0.555072	0.575189	gen_samplesize_finngen_R9_L12_ALOPECAREATA	4	186227233	0.83659	0.0548974	361822	outcome	TRUE	0.010053	187148387	4	20435	2.52988e-11	met-c-919	Phenylalanine || id:met-c-919	TRUE	reported	igd	2	TRUE	0.00218802	20435	1.17578e-07	361822	TRUE	1.03227e-10	0.00223664	45.8037	87.8557	44.8059
rs75627662	T	C	T	C	-0.085031	-0.00395271	0.20694	0.213057	gen_samplesize_finngen_R9_L12_ALOPECAREATA	19	44910319	0.952509	0.066369	361822	outcome	TRUE	45413576	19	19268	0.012914	6.4003e-11	met-c-896	Mean diameter for LDL particles || id:met-c-896	TRUE	reported	igd	2	TRUE	0.00224525	19268	9.80318e-09	361822	TRUE	1.55526e-10	0.0023732	45.8309	97.5943	43.3544
rs1883711	C	G	C	G	0.148988	0.0157406	0.05671	0.0620821	gen_samplesize_finngen_R9_L12_ALOPECAREATA	20	40551182	0.889118	0.112901	361822	outcome	TRUE	39179822	20	19268	0.024728	2.74e-09	met-c-868	Free cholesterol in IDL || id:met-c-868	TRUE	reported	igd	2	TRUE	0.00188068	19268	5.37223e-08	361822	TRUE	5.30016e-09	0.00237486	45.8629	97.5943	36.3015
rs116843064	A	G	A	G	-0.204716	-0.0265466	0.029194	0.0275284	gen_samplesize_finngen_R9_L12_ALOPECAREATA	19	8364439	0.872176	0.164993	361822	outcome	TRUE	8429323	19	19268	0.035	7.31998e-09	met-c-912	Total lipids in medium VLDL || id:met-c-912	TRUE	reported	igd	2	TRUE	0.00177258	19268	7.15475e-08	361822	TRUE	1.50266e-08	0.00237553	45.8758	97.5943	34.2111
rs12226389	C	T	C	T	0.088545	-0.0468128	0.189479	0.177062	gen_samplesize_finngen_R9_L12_ALOPECAREATA	11	62056158	0.513561	0.0716556	361822	outcome	TRUE	61823630	11	19017	0.01421	4.78002e-10	met-c-848	Average number of methylene groups in a fatty acid chain || id:met-c-848	TRUE	reported	igd	2	TRUE	0.00203778	19017	1.1796e-06	361822	TRUE	3.11483e-09	0.00240815	45.9015	97.5943	38.8275
rs182695896	C	A	C	A	0.245321	0.0916454	0.018066	0.0259425	gen_samplesize_finngen_R9_L12_ALOPECAREATA	4	73947510	0.595568	0.17266	361822	outcome	TRUE	0.040112	74813227	4	21467	1.09001e-09	met-c-919	Phenylalanine || id:met-c-919	TRUE	reported	igd	2	TRUE	0.00173954	21467	7.78655e-07	361822	TRUE	6.07365e-09	0.00213523	45.9307	87.8557	37.4042
rs291	C	T	C	T	0.082323	-0.103569	0.227915	0.228685	gen_samplesize_finngen_R9_L12_ALOPECAREATA	8	19958341	0.109725	0.0647539	361822	outcome	TRUE	3.26e-11	0.012313	19266	8	19815852	met-c-947	Phospholipids in very large HDL || id:met-c-947	TRUE	reported	igd	2	TRUE	0.00231506	19266	7.07e-06	361822	TRUE	7.63e-10	0.00238512	46.0568	90.9225	44.7007
rs1801020	G	A	G	A	0.077702	-0.00144288	0.727869	0.739574	gen_samplesize_finngen_R9_L12_ALOPECAREATA	5	177409531	0.981377	0.0618127	361822	outcome	TRUE	0.011791	176836532	5	19242	5.83042e-11	met-c-866	Histidine || id:met-c-866	TRUE	reported	igd	2	TRUE	0.00225205	19242	1.50596e-09	361822	TRUE	1.42119e-10	0.0023918	46.1286	87.8557	43.4273
rs185415345	A	G	A	G	-0.164108	-0.18026	0.046556	0.0297194	gen_samplesize_finngen_R9_L12_ALOPECAREATA	1	56159723	0.266739	0.162308	361822	outcome	TRUE	0.027295	56625395	1	19268	3.15e-09	met-c-867	Total cholesterol in IDL || id:met-c-867	TRUE	reported	igd	2	TRUE	0.00187278	19268	3.40898e-06	361822	TRUE	2.06162e-08	0.00239089	46.1734	87.8557	36.1488
rs9472125	T	C	T	C	-0.095551	0.105195	0.165755	0.184293	gen_samplesize_finngen_R9_L12_ALOPECAREATA	6	43788432	0.139653	0.071218	361822	outcome	TRUE	43756169	6	18247	0.016614	1.16001e-08	met-c-891	Phospholipids in large VLDL || id:met-c-891	TRUE	reported	igd	2	TRUE	0.00180964	18247	6.02997e-06	361822	TRUE	1.24999e-07	0.002525	46.1852	97.5943	33.0767
rs145717049	T	C	T	C	-0.201292	0.0382363	0.044058	0.0525764	gen_samplesize_finngen_R9_L12_ALOPECAREATA	19	19019287	0.755946	0.123022	361822	outcome	TRUE	19130096	19	13491	0.03275	1.21001e-09	met-c-852	22:6, docosahexaenoic acid || id:met-c-852	TRUE	reported	igd	2	TRUE	0.00279278	13491	2.66989e-07	361822	TRUE	2.33063e-09	0.00341302	46.1959	97.5943	37.7773
rs2207132	A	G	A	G	0.146056	0.0196771	0.059698	0.0647214	gen_samplesize_finngen_R9_L12_ALOPECAREATA	20	40513876	0.858426	0.110311	361822	outcome	TRUE	0.024531	39142516	20	19267	4.78002e-09	met-c-883	Total lipids in large LDL || id:met-c-883	TRUE	reported	igd	2	TRUE	0.00183671	19267	8.79411e-08	361822	TRUE	8.43821e-09	0.00239495	46.2494	87.8557	35.4494
rs67053123	A	T	A	T	0.092051	0.0506727	0.148501	0.164163	gen_samplesize_finngen_R9_L12_ALOPECAREATA	12	124869264	0.491005	0.0735761	361822	outcome	TRUE	0.014556	125353810	12	21555	3.89996e-10	met-c-874	Total cholesterol in large HDL || id:met-c-874	TRUE	reported	igd	2	TRUE	0.00185208	21555	1.31094e-06	361822	TRUE	2.25535e-09	0.00214289	46.285	87.8557	39.992
rs4075673	C	T	C	T	-0.084433	-0.0267652	0.599956	0.602687	gen_samplesize_finngen_R9_L12_ALOPECAREATA	2	20951027	0.628773	0.0553625	361822	outcome	TRUE	0.012564	21150787	2	13496	2.74979e-11	met-c-853	Free cholesterol to esterified cholesterol ratio || id:met-c-853	TRUE	reported	igd	2	TRUE	0.00333562	13496	6.45977e-07	361822	TRUE	7.88703e-11	0.00342201	46.3352	87.8557	45.1615
rs2495477	G	A	G	A	-0.066374	0.00373144	0.419323	0.435646	gen_samplesize_finngen_R9_L12_ALOPECAREATA	1	55052794	0.945611	0.0546973	361822	outcome	TRUE	1.25e-09	0.010779	21555	1	55518467	met-c-924	Total cholesterol in small LDL || id:met-c-924	TRUE	reported	igd	2	TRUE	0.00175618	21555	1.29e-08	361822	TRUE	2.46e-09	0.0021454	46.3393	90.9225	37.9174
rs2878419	T	C	T	C	0.070226	-0.069487	0.420065	0.439237	gen_samplesize_finngen_R9_L12_ALOPECAREATA	5	75344665	0.204058	0.054711	361822	outcome	TRUE	0.010431	74640490	5	19270	3.2802e-11	met-c-929	Total lipids in small VLDL || id:met-c-929	TRUE	reported	igd	2	TRUE	0.00234686	19270	4.45824e-06	361822	TRUE	3.57084e-10	0.00240282	46.4091	87.8557	45.3256
rs72999033	T	C	T	C	-0.139765	0.0206989	0.059374	0.0639861	gen_samplesize_finngen_R9_L12_ALOPECAREATA	19	19255823	0.852456	0.111293	361822	outcome	TRUE	19366632	19	21234	0.021158	6.02976e-11	met-c-951	Phospholipids in very large VLDL || id:met-c-951	TRUE	reported	igd	2	TRUE	0.002051	21234	9.56018e-08	361822	TRUE	1.84202e-10	0.00218193	46.428	97.5943	43.6363
rs67053123	A	T	A	T	0.097884	0.0506727	0.147378	0.164163	gen_samplesize_finngen_R9_L12_ALOPECAREATA	12	124869264	0.491005	0.0735761	361822	outcome	TRUE	125353810	12	19270	0.014858	6.64049e-11	met-c-946	Concentration of very large HDL particles || id:met-c-946	TRUE	reported	igd	2	TRUE	0.00224744	19270	1.31094e-06	361822	TRUE	3.80468e-10	0.00240792	46.5078	97.5943	43.4013
rs10184290	C	T	C	T	-0.096516	0.0176047	0.133428	0.145586	gen_samplesize_finngen_R9_L12_ALOPECAREATA	2	20893456	0.819881	0.0773161	361822	outcome	TRUE	7.14e-11	0.014583	21549	2	21093216	met-c-880	Total cholesterol in large LDL || id:met-c-880	TRUE	reported	igd	2	TRUE	0.00202878	21549	1.43e-07	361822	TRUE	1.85e-10	0.00215417	46.5161	90.9225	43.8031
rs13225450	T	C	T	C	-0.099031	-0.137496	0.125609	0.127144	gen_samplesize_finngen_R9_L12_ALOPECAREATA	7	73561793	0.0916199	0.0815073	361822	outcome	TRUE	72976123	7	21549	0.014965	6.45952e-11	met-c-931	Phospholipids in small VLDL || id:met-c-931	TRUE	reported	igd	2	TRUE	0.00202824	21549	7.86486e-06	361822	TRUE	1.67427e-09	0.00215426	46.5181	97.5943	43.7914
rs1168001	A	G	A	G	0.071966	-0.0697624	0.697347	0.714514	gen_samplesize_finngen_R9_L12_ALOPECAREATA	1	62468087	0.245705	0.0600962	361822	outcome	TRUE	62933758	1	21235	0.010705	2.5698e-11	met-c-915	Triglycerides in medium VLDL || id:met-c-915	TRUE	reported	igd	2	TRUE	0.00212396	21235	3.72439e-06	361822	TRUE	3.90163e-10	0.00218614	46.5201	97.5943	45.1941
rs2980875	G	A	G	A	-0.06616	0.0101885	0.484643	0.465946	gen_samplesize_finngen_R9_L12_ALOPECAREATA	8	125469505	0.851366	0.0543749	361822	outcome	TRUE	126481747	8	21240	0.009862	3.08035e-11	met-c-911	Free cholesterol in medium VLDL || id:met-c-911	TRUE	reported	igd	2	TRUE	0.0021146	21240	9.70356e-08	361822	TRUE	9.5829e-11	0.00218651	46.5388	97.5943	45.005
rs144064722	G	A	G	A	0.221237	0.250337	0.025283	0.0296281	gen_samplesize_finngen_R9_L12_ALOPECAREATA	4	72540456	0.120151	0.161078	361822	outcome	TRUE	73406173	4	19266	0.034077	1.61998e-10	met-c-870	Concentration of IDL particles || id:met-c-870	TRUE	reported	igd	2	TRUE	0.00218322	19266	6.67547e-06	361822	TRUE	2.31263e-09	0.00241242	46.5852	97.5943	42.1495
rs115849089	A	G	A	G	-0.115071	-0.0166413	0.101403	0.108363	gen_samplesize_finngen_R9_L12_ALOPECAREATA	8	20054859	0.849253	0.0875528	361822	outcome	TRUE	0.017202	19912370	8	19269	4.3401e-11	met-c-953	Total lipids in very small VLDL || id:met-c-953	TRUE	reported	igd	2	TRUE	0.00231714	19269	9.98486e-08	361822	TRUE	9.62772e-11	0.00241311	46.6059	87.8557	44.748
rs3846661	G	A	G	A	0.066507	-0.0711099	0.424866	0.454592	gen_samplesize_finngen_R9_L12_ALOPECAREATA	5	75343353	0.192391	0.0545514	361822	outcome	TRUE	74639178	5	21547	0.010005	5.30029e-11	met-c-931	Phospholipids in small VLDL || id:met-c-931	TRUE	reported	igd	2	TRUE	0.00204675	21547	4.69628e-06	361822	TRUE	7.92005e-10	0.00216165	46.6737	97.5943	44.1876
rs4296389	T	C	T	C	-0.071452	0.00104603	0.31298	0.324476	gen_samplesize_finngen_R9_L12_ALOPECAREATA	2	20943234	0.9856	0.0579575	361822	outcome	TRUE	21142994	2	21232	0.010619	2.55976e-11	met-c-888	Free cholesterol in large VLDL || id:met-c-888	TRUE	reported	igd	2	TRUE	0.00212807	21232	9.00278e-10	361822	TRUE	6.45276e-11	0.00219556	46.7142	97.5943	45.2753
rs67053123	A	T	A	T	0.098146	0.0506727	0.147378	0.164163	gen_samplesize_finngen_R9_L12_ALOPECAREATA	12	124869264	0.491005	0.0735761	361822	outcome	TRUE	0.014834	125353810	12	19270	4.5196e-11	met-c-945	Total lipids in very large HDL || id:met-c-945	TRUE	reported	igd	2	TRUE	0.00226676	19270	1.31094e-06	361822	TRUE	3.18694e-10	0.00242083	46.7578	87.8557	43.7753
rs2980860	G	A	G	A	-0.069642	0.0106012	0.48076	0.465919	gen_samplesize_finngen_R9_L12_ALOPECAREATA	8	125473095	0.845473	0.0543937	361822	outcome	TRUE	0.010289	126485337	8	19269	2.81968e-11	met-c-883	Total lipids in large LDL || id:met-c-883	TRUE	reported	igd	2	TRUE	0.0023722	19269	1.04983e-07	361822	TRUE	5.80518e-11	0.00242141	46.7666	87.8557	45.8138
rs553741	C	G	C	G	0.068023	0.00466958	0.626007	0.638013	gen_samplesize_finngen_R9_L12_ALOPECAREATA	1	55054735	0.93435	0.0566877	361822	outcome	TRUE	0.010563	55520408	1	21549	2.17e-10	met-c-885	Phospholipids in large LDL || id:met-c-885	TRUE	reported	igd	2	TRUE	0.00192095	21549	1.87536e-08	361822	TRUE	4.53273e-10	0.00216663	46.7857	87.8557	41.4703
rs1260326	C	T	C	T	-0.068536	0.0154949	0.638917	0.650736	gen_samplesize_finngen_R9_L12_ALOPECAREATA	2	27508073	0.786397	0.0571786	361822	outcome	TRUE	27730940	2	21558	0.010236	3.58014e-11	met-c-923	Triglycerides in small HDL || id:met-c-923	TRUE	reported	igd	2	TRUE	0.00207542	21558	2.02963e-07	361822	TRUE	1.21079e-10	0.0021673	46.8198	97.5943	44.8308
rs3741298	T	C	T	C	-0.079252	-0.0146894	0.778198	0.768475	gen_samplesize_finngen_R9_L12_ALOPECAREATA	11	116786845	0.819623	0.0644189	361822	outcome	TRUE	116657561	11	21555	0.011812	3.53021e-11	met-c-871	Phospholipids in IDL || id:met-c-871	TRUE	reported	igd	2	TRUE	0.0020843	21555	1.43711e-07	361822	TRUE	1.03572e-10	0.00216823	46.8335	97.5943	45.0167
rs629301	T	G	T	G	0.101484	0.0266653	0.786295	0.785475	gen_samplesize_finngen_R9_L12_ALOPECAREATA	1	109275684	0.686796	0.0661332	361822	outcome	TRUE	1.36e-11	0.014888	13497	1	109818306	met-c-858	Free cholesterol || id:met-c-858	TRUE	reported	igd	2	TRUE	0.00343129	13497	4.49e-07	361822	TRUE	3.78e-11	0.00346119	46.871	90.9225	46.4646
rs13225450	T	C	T	C	-0.099435	-0.137496	0.125615	0.127144	gen_samplesize_finngen_R9_L12_ALOPECAREATA	7	73561793	0.0916199	0.0815073	361822	outcome	TRUE	72976123	7	21557	0.014954	5.19039e-11	met-c-928	Free cholesterol in small VLDL || id:met-c-928	TRUE	reported	igd	2	TRUE	0.00204704	21557	7.86486e-06	361822	TRUE	1.38319e-09	0.00217196	46.9186	97.5943	44.2144
rs2207132	A	G	A	G	0.147119	0.0196771	0.059698	0.0647214	gen_samplesize_finngen_R9_L12_ALOPECAREATA	20	40513876	0.858426	0.110311	361822	outcome	TRUE	39142516	20	19267	0.024532	3.64998e-09	met-c-884	Concentration of large LDL particles || id:met-c-884	TRUE	reported	igd	2	TRUE	0.00186334	19267	8.79411e-08	361822	TRUE	6.57603e-09	0.00242994	46.9267	97.5943	35.9643
rs3741298	T	C	T	C	-0.083083	-0.0146894	0.771465	0.768475	gen_samplesize_finngen_R9_L12_ALOPECAREATA	11	116786845	0.819623	0.0644189	361822	outcome	TRUE	116657561	11	19269	0.0122	2.14981e-11	met-c-905	Cholesterol esters in medium LDL || id:met-c-905	TRUE	reported	igd	2	TRUE	0.0024013	19269	1.43711e-07	361822	TRUE	4.65404e-11	0.00243402	47.0106	97.5943	46.3772
rs1601934	A	G	A	G	-0.08766	-0.0117462	0.657128	0.654308	gen_samplesize_finngen_R9_L12_ALOPECAREATA	15	58379522	0.837141	0.0571445	361822	outcome	TRUE	58671721	15	13533	0.01342	9.86961e-11	met-c-916	Mono-unsaturated fatty acids || id:met-c-916	TRUE	reported	igd	2	TRUE	0.00314341	13533	1.16776e-07	361822	TRUE	1.88285e-10	0.0034627	47.0166	97.5943	42.6676
rs11230889	C	A	C	A	-0.120338	-0.0200278	0.13909	0.133995	gen_samplesize_finngen_R9_L12_ALOPECAREATA	11	62055914	0.802624	0.0801262	361822	outcome	TRUE	61823386	11	13520	0.01888	2.61999e-10	met-c-844	Ratio of bisallylic groups to double bonds || id:met-c-844	TRUE	reported	igd	2	TRUE	0.0029963	13520	1.72673e-07	361822	TRUE	5.39314e-10	0.00346808	47.0447	97.5943	40.6258
rs150617279	A	T	A	T	-0.111273	-0.0567826	0.110688	0.121942	gen_samplesize_finngen_R9_L12_ALOPECAREATA	19	20028425	0.496628	0.0835277	361822	outcome	TRUE	0.017279	20139234	19	19271	2.15998e-10	met-c-955	Phospholipids in very small VLDL || id:met-c-955	TRUE	reported	igd	2	TRUE	0.00214758	19271	1.27725e-06	361822	TRUE	9.381e-10	0.00243761	47.0851	87.8557	41.4708
rs59347135	G	C	G	C	-0.162555	-0.44567	0.043116	0.0397819	gen_samplesize_finngen_R9_L12_ALOPECAREATA	8	19892533	0.00462541	0.157368	361822	outcome	TRUE	0.028558	19750044	8	21553	1.75999e-08	met-c-876	Free cholesterol in large HDL || id:met-c-876	TRUE	reported	igd	2	TRUE	0.00150115	21553	2.21662e-05	361822	TRUE	1.1927e-06	0.00218036	47.0916	87.8557	32.4
rs2980875	G	A	G	A	-0.066595	0.0101885	0.484643	0.465946	gen_samplesize_finngen_R9_L12_ALOPECAREATA	8	125469505	0.851366	0.0543749	361822	outcome	TRUE	0.009875	126481747	8	21240	2.44006e-11	met-c-914	Phospholipids in medium VLDL || id:met-c-914	TRUE	reported	igd	2	TRUE	0.00213681	21240	9.70356e-08	361822	TRUE	7.63709e-11	0.00221536	47.1542	87.8557	45.4788
rs72999033	T	C	T	C	-0.145789	0.0206989	0.061184	0.0639861	gen_samplesize_finngen_R9_L12_ALOPECAREATA	19	19255823	0.852456	0.111293	361822	outcome	TRUE	19366632	19	19270	0.021377	1.45011e-11	met-c-949	Total lipids in very large VLDL || id:met-c-949	TRUE	reported	igd	2	TRUE	0.00240809	19270	9.56018e-08	361822	TRUE	4.09494e-11	0.00244173	47.1624	97.5943	46.511
rs1168041	C	T	C	T	0.094006	-0.0292302	0.730243	0.733519	gen_samplesize_finngen_R9_L12_ALOPECAREATA	1	62494579	0.634775	0.0615351	361822	outcome	TRUE	0.014095	62960250	1	13515	3.44033e-11	met-c-937	Total phosphoglycerides || id:met-c-937	TRUE	reported	igd	2	TRUE	0.00328097	13515	6.23627e-07	361822	TRUE	1.08686e-10	0.00348162	47.2115	87.8557	44.4817
rs4503368	C	T	C	T	-0.070102	0.109553	0.532977	0.524919	gen_samplesize_finngen_R9_L12_ALOPECAREATA	1	161220460	0.0449418	0.0546342	361822	outcome	TRUE	3.17e-11	0.010479	19270	1	161190250	met-c-947	Phospholipids in very large HDL || id:met-c-947	TRUE	reported	igd	2	TRUE	0.00231727	19270	1.11e-05	361822	TRUE	1.32e-09	0.00244646	47.2539	90.9225	44.7529
rs6073966	T	C	T	C	0.099646	0.00150993	0.143985	0.131871	gen_samplesize_finngen_R9_L12_ALOPECAREATA	20	45941553	0.985033	0.0804895	361822	outcome	TRUE	1.4e-11	0.014609	19269	20	44570192	met-c-901	Total lipids in medium HDL || id:met-c-901	TRUE	reported	igd	2	TRUE	0.00240889	19269	9.73e-10	361822	TRUE	3.15e-11	0.00244765	47.2745	90.9225	46.5242
rs1943973	A	G	A	G	0.095845	-0.0845447	0.841663	0.835624	gen_samplesize_finngen_R9_L12_ALOPECAREATA	18	49653146	0.247837	0.0731597	361822	outcome	TRUE	0.013996	47179516	18	19272	8.73977e-12	met-c-943	Cholesterol esters in very large HDL || id:met-c-943	TRUE	reported	igd	2	TRUE	0.00242769	19272	3.69092e-06	361822	TRUE	1.45594e-10	0.00244844	47.2973	87.8557	46.8955
rs182695896	C	A	C	A	0.254956	0.0916454	0.019221	0.0259425	gen_samplesize_finngen_R9_L12_ALOPECAREATA	4	73947510	0.595568	0.17266	361822	outcome	TRUE	74813227	4	19268	0.040948	7.43002e-10	met-c-923	Triglycerides in small HDL || id:met-c-923	TRUE	reported	igd	2	TRUE	0.00200817	19268	7.78655e-07	361822	TRUE	2.75812e-09	0.0024508	47.3331	97.5943	38.7673
rs56255430	C	A	C	A	-0.143769	-0.00345539	0.064574	0.0662356	gen_samplesize_finngen_R9_L12_ALOPECAREATA	19	19367068	0.974856	0.10963	361822	outcome	TRUE	1.57e-11	0.020988	18955	19	19477877	met-c-890	Concentration of large VLDL particles || id:met-c-890	TRUE	reported	igd	2	TRUE	0.00246966	18955	2.75e-09	361822	TRUE	2.6e-11	0.00249705	47.4451	90.9225	46.9233
rs17414716	G	A	G	A	-0.213264	-0.0994032	0.024789	0.0306711	gen_samplesize_finngen_R9_L12_ALOPECAREATA	1	55293465	0.52812	0.157563	361822	outcome	TRUE	0.032558	55759138	1	21532	9.53894e-11	met-c-948	Triglycerides in very large HDL || id:met-c-948	TRUE	reported	igd	2	TRUE	0.00198889	21532	1.10002e-06	361822	TRUE	5.23403e-10	0.00219899	47.4485	87.8557	42.9062
rs116843064	A	G	A	G	-0.210239	-0.0265466	0.029132	0.0275284	gen_samplesize_finngen_R9_L12_ALOPECAREATA	19	8364439	0.872176	0.164993	361822	outcome	TRUE	8429323	19	18955	0.035299	3.44001e-09	met-c-915	Triglycerides in medium VLDL || id:met-c-915	TRUE	reported	igd	2	TRUE	0.00186815	18955	7.15475e-08	361822	TRUE	8.02291e-09	0.00250027	47.5064	97.5943	35.4733
rs79225634	T	C	T	C	0.073398	-0.016394	0.353218	0.357553	gen_samplesize_finngen_R9_L12_ALOPECAREATA	5	75323814	0.772079	0.056598	361822	outcome	TRUE	0.010826	74619639	5	19268	2.36974e-11	met-c-953	Total lipids in very small VLDL || id:met-c-953	TRUE	reported	igd	2	TRUE	0.00238016	19268	2.31886e-07	361822	TRUE	6.22323e-11	0.0024615	47.5402	87.8557	45.9655
rs183130	T	C	T	C	-0.086267	0.0398542	0.28396	0.279259	gen_samplesize_finngen_R9_L12_ALOPECAREATA	16	56957451	0.510819	0.060609	361822	outcome	TRUE	0.012746	56991363	16	15672	1.71989e-11	met-c-957	Total lipids in chylomicrons and largest VLDL particles || id:met-c-957	TRUE	reported	igd	2	TRUE	0.00291477	15672	1.19504e-06	361822	TRUE	8.65224e-11	0.00302631	47.5663	87.8557	45.808
rs2575876	A	G	A	G	-0.089713	-0.0475146	0.188864	0.191185	gen_samplesize_finngen_R9_L12_ALOPECAREATA	9	104903458	0.492947	0.0693006	361822	outcome	TRUE	1.43e-11	0.013179	19273	9	107665739	met-c-947	Phospholipids in very large HDL || id:met-c-947	TRUE	reported	igd	2	TRUE	0.00239882	19273	1.3e-06	361822	TRUE	9.42e-11	0.00246595	47.6387	90.9225	46.3389
rs13233571	T	C	T	C	-0.110524	-0.138701	0.121349	0.127287	gen_samplesize_finngen_R9_L12_ALOPECAREATA	7	73556901	0.0886931	0.0814774	361822	outcome	TRUE	0.016324	72971231	7	18249	2.03986e-11	met-c-958	Concentration of chylomicrons and largest VLDL particles || id:met-c-958	TRUE	reported	igd	2	TRUE	0.00250599	18249	8.00919e-06	361822	TRUE	4.65865e-10	0.00260493	47.6563	87.8557	45.8416
rs553741	C	G	C	G	0.072529	0.00466958	0.624432	0.638013	gen_samplesize_finngen_R9_L12_ALOPECAREATA	1	55054735	0.93435	0.0566877	361822	outcome	TRUE	55520408	1	19272	0.010913	6.38999e-11	met-c-905	Cholesterol esters in medium LDL || id:met-c-905	TRUE	reported	igd	2	TRUE	0.00228696	19272	1.87536e-08	361822	TRUE	1.08402e-10	0.00246733	47.663	97.5943	44.1708
rs56255430	C	A	C	A	-0.144112	-0.00345539	0.064574	0.0662356	gen_samplesize_finngen_R9_L12_ALOPECAREATA	19	19367068	0.974856	0.10963	361822	outcome	TRUE	19477877	19	18955	0.020954	8.95983e-12	met-c-891	Phospholipids in large VLDL || id:met-c-891	TRUE	reported	igd	2	TRUE	0.00248946	18955	2.74563e-09	361822	TRUE	2.16846e-11	0.00250898	47.6723	97.5943	47.3006
rs185415345	A	G	A	G	-0.166772	-0.18026	0.046556	0.0297194	gen_samplesize_finngen_R9_L12_ALOPECAREATA	1	56159723	0.266739	0.162308	361822	outcome	TRUE	56625395	1	19268	0.027274	1.84001e-09	met-c-905	Cholesterol esters in medium LDL || id:met-c-905	TRUE	reported	igd	2	TRUE	0.00193693	19268	3.40898e-06	361822	TRUE	1.15433e-08	0.00246915	47.6884	97.5943	37.3894
rs6756629	A	G	A	G	-0.128503	-0.130265	0.081568	0.0821788	gen_samplesize_finngen_R9_L12_ALOPECAREATA	2	43837951	0.190236	0.0994481	361822	outcome	TRUE	0.018819	44065090	2	19273	1.72982e-11	met-c-867	Total cholesterol in IDL || id:met-c-867	TRUE	reported	igd	2	TRUE	0.00241368	19273	4.74207e-06	361822	TRUE	2.06963e-10	0.00247413	47.7973	87.8557	46.6266
rs261334	C	G	C	G	-0.083509	-0.0692828	0.769329	0.766959	gen_samplesize_finngen_R9_L12_ALOPECAREATA	15	58434545	0.281023	0.0642684	361822	outcome	TRUE	58726744	15	19271	0.012324	2.63027e-11	met-c-884	Concentration of large LDL particles || id:met-c-884	TRUE	reported	igd	2	TRUE	0.00237723	19271	3.2119e-06	361822	TRUE	2.05181e-10	0.00247515	47.812	97.5943	45.9159
rs553741	C	G	C	G	0.072699	0.00466958	0.624432	0.638013	gen_samplesize_finngen_R9_L12_ALOPECAREATA	1	55054735	0.93435	0.0566877	361822	outcome	TRUE	55520408	1	19272	0.010916	5.70033e-11	met-c-884	Concentration of large LDL particles || id:met-c-884	TRUE	reported	igd	2	TRUE	0.00229641	19272	1.87536e-08	361822	TRUE	9.92273e-11	0.00247891	47.8873	97.5943	44.3537
rs2980875	G	A	G	A	-0.066648	0.0101885	0.484523	0.465946	gen_samplesize_finngen_R9_L12_ALOPECAREATA	8	125469505	0.851366	0.0543749	361822	outcome	TRUE	0.009799	126481747	8	21557	1.81009e-11	met-c-927	Total cholesterol in small VLDL || id:met-c-927	TRUE	reported	igd	2	TRUE	0.00214157	21557	9.70356e-08	361822	TRUE	5.35902e-11	0.00221885	47.9337	87.8557	46.2605
rs9472125	T	C	T	C	-0.09456	0.105195	0.166579	0.184293	gen_samplesize_finngen_R9_L12_ALOPECAREATA	6	43788432	0.139653	0.071218	361822	outcome	TRUE	43756169	6	19267	0.016117	6.64003e-09	met-c-934	Serum total triglycerides || id:met-c-934	TRUE	reported	igd	2	TRUE	0.00178362	19267	6.02997e-06	361822	TRUE	7.3282e-08	0.00248273	47.9489	97.5943	34.4228
rs72999033	T	C	T	C	-0.148049	0.0206989	0.061332	0.0639861	gen_samplesize_finngen_R9_L12_ALOPECAREATA	19	19255823	0.852456	0.111293	361822	outcome	TRUE	0.021539	19366632	19	18957	1.11995e-11	met-c-887	Cholesterol esters in large VLDL || id:met-c-887	TRUE	reported	igd	2	TRUE	0.00248631	18957	9.56018e-08	361822	TRUE	2.81721e-11	0.00252371	47.958	87.8557	47.2454
rs74617384	T	A	T	A	-0.180214	0.131257	0.039885	0.0464537	gen_samplesize_finngen_R9_L12_ALOPECAREATA	6	160576086	0.311921	0.129803	361822	outcome	TRUE	160997118	6	19266	0.028212	2.53e-10	met-c-949	Total lipids in very large VLDL || id:met-c-949	TRUE	reported	igd	2	TRUE	0.0021137	19266	2.82606e-06	361822	TRUE	2.03981e-09	0.00248737	48.0361	97.5943	40.8046
rs1168041	C	T	C	T	0.079193	-0.0292302	0.727042	0.733519	gen_samplesize_finngen_R9_L12_ALOPECAREATA	1	62494579	0.634775	0.0615351	361822	outcome	TRUE	62960250	1	19267	0.011709	2.1301e-11	met-c-949	Total lipids in very large VLDL || id:met-c-949	TRUE	reported	igd	2	TRUE	0.00236884	19267	6.23627e-07	361822	TRUE	9.13048e-11	0.00248919	48.074	97.5943	45.744
rs553741	C	G	C	G	0.06898	0.00466958	0.626013	0.638013	gen_samplesize_finngen_R9_L12_ALOPECAREATA	1	55054735	0.93435	0.0566877	361822	outcome	TRUE	55520408	1	21558	0.010569	1.17999e-10	met-c-868	Free cholesterol in IDL || id:met-c-868	TRUE	reported	igd	2	TRUE	0.00197221	21558	1.87536e-08	361822	TRUE	2.63711e-10	0.00222801	48.1341	97.5943	42.597
rs185415345	A	G	A	G	-0.167603	-0.18026	0.046556	0.0297194	gen_samplesize_finngen_R9_L12_ALOPECAREATA	1	56159723	0.266739	0.162308	361822	outcome	TRUE	0.027265	56625395	1	19268	1.47999e-09	met-c-904	Total cholesterol in medium LDL || id:met-c-904	TRUE	reported	igd	2	TRUE	0.00195754	19268	3.40898e-06	361822	TRUE	9.58179e-09	0.00249382	48.166	87.8557	37.7879
rs79225634	T	C	T	C	0.088441	-0.016394	0.351642	0.357553	gen_samplesize_finngen_R9_L12_ALOPECAREATA	5	75323814	0.772079	0.056598	361822	outcome	TRUE	1.1e-11	0.012917	13494	5	74619639	met-c-858	Free cholesterol || id:met-c-858	TRUE	reported	igd	2	TRUE	0.00346259	13494	2.32e-07	361822	TRUE	2.67e-11	0.00356659	48.2926	90.9225	46.8796
rs6756629	A	G	A	G	-0.129176	-0.130265	0.081568	0.0821788	gen_samplesize_finngen_R9_L12_ALOPECAREATA	2	43837951	0.190236	0.0994481	361822	outcome	TRUE	44065090	2	19273	0.018799	1.38007e-11	met-c-884	Concentration of large LDL particles || id:met-c-884	TRUE	reported	igd	2	TRUE	0.00244415	19273	4.74207e-06	361822	TRUE	1.57433e-10	0.00250012	48.3005	97.5943	47.2165
rs1260326	C	T	C	T	-0.074141	0.0154949	0.636812	0.650736	gen_samplesize_finngen_R9_L12_ALOPECAREATA	2	27508073	0.786397	0.0571786	361822	outcome	TRUE	0.010731	27730940	2	18960	6.51929e-12	met-c-957	Total lipids in chylomicrons and largest VLDL particles || id:met-c-957	TRUE	reported	igd	2	TRUE	0.00251161	18960	2.02963e-07	361822	TRUE	2.53369e-11	0.00254267	48.3268	87.8557	47.735
rs553741	C	G	C	G	0.069153	0.00466958	0.626013	0.638013	gen_samplesize_finngen_R9_L12_ALOPECAREATA	1	55054735	0.93435	0.0566877	361822	outcome	TRUE	0.010548	55520408	1	21558	1.13e-10	met-c-904	Total cholesterol in medium LDL || id:met-c-904	TRUE	reported	igd	2	TRUE	0.00198998	21558	1.87536e-08	361822	TRUE	2.19177e-10	0.00223919	48.3764	87.8557	42.9815
rs6756629	A	G	A	G	-0.129336	-0.130265	0.081568	0.0821788	gen_samplesize_finngen_R9_L12_ALOPECAREATA	2	43837951	0.190236	0.0994481	361822	outcome	TRUE	44065090	2	19273	0.018792	1.32008e-11	met-c-907	Concentration of medium LDL particles || id:met-c-907	TRUE	reported	igd	2	TRUE	0.00245201	19273	4.74207e-06	361822	TRUE	1.46699e-10	0.00250632	48.4206	97.5943	47.3689
rs185415345	A	G	A	G	-0.168105	-0.18026	0.046556	0.0297194	gen_samplesize_finngen_R9_L12_ALOPECAREATA	1	56159723	0.266739	0.162308	361822	outcome	TRUE	0.027267	56625395	1	19268	1.32999e-09	met-c-895	Total cholesterol in LDL || id:met-c-895	TRUE	reported	igd	2	TRUE	0.00196897	19268	3.40898e-06	361822	TRUE	8.641e-09	0.00250878	48.4557	87.8557	38.009
rs76866386	C	T	C	T	-0.129426	-0.137564	0.081622	0.0829989	gen_samplesize_finngen_R9_L12_ALOPECAREATA	2	43848344	0.164875	0.0990483	361822	outcome	TRUE	44075483	2	19267	0.018772	1.20005e-11	met-c-925	Total lipids in small LDL || id:met-c-925	TRUE	reported	igd	2	TRUE	0.0024614	19267	5.33115e-06	361822	TRUE	1.52443e-10	0.00251132	48.5024	97.5943	47.5359
rs79915079	A	G	A	G	-0.217622	-0.299727	0.024313	0.030165	gen_samplesize_finngen_R9_L12_ALOPECAREATA	19	11118390	0.0603268	0.159566	361822	outcome	TRUE	0.032862	11229066	19	21544	6.62979e-11	met-c-885	Phospholipids in large LDL || id:met-c-885	TRUE	reported	igd	2	TRUE	0.00203165	21544	9.75156e-06	361822	TRUE	2.15109e-09	0.0022469	48.5118	87.8557	43.8548
rs553741	C	G	C	G	0.06927	0.00466958	0.626013	0.638013	gen_samplesize_finngen_R9_L12_ALOPECAREATA	1	55054735	0.93435	0.0566877	361822	outcome	TRUE	0.010542	55520408	1	21558	1.03001e-10	met-c-895	Total cholesterol in LDL || id:met-c-895	TRUE	reported	igd	2	TRUE	0.00199897	21558	1.87536e-08	361822	TRUE	1.99589e-10	0.00224678	48.5406	87.8557	43.1762
rs77729186	G	A	G	A	-0.115943	-0.0392631	0.092132	0.0913647	gen_samplesize_finngen_R9_L12_ALOPECAREATA	8	19968807	0.677498	0.09441	361822	outcome	TRUE	0.016928	19826318	8	21539	9.53894e-12	met-c-960	Triglycerides in chylomicrons and largest VLDL particles || id:met-c-960	TRUE	reported	igd	2	TRUE	0.00217344	21539	4.78014e-07	361822	TRUE	5.64378e-11	0.00224881	48.5417	87.8557	46.9113
rs9472125	T	C	T	C	-0.095172	0.105195	0.166579	0.184293	gen_samplesize_finngen_R9_L12_ALOPECAREATA	6	43788432	0.139653	0.071218	361822	outcome	TRUE	0.016114	43756169	6	19267	5.54996e-09	met-c-932	Triglycerides in small VLDL || id:met-c-932	TRUE	reported	igd	2	TRUE	0.00180741	19267	6.02997e-06	361822	TRUE	5.9277e-08	0.00251497	48.5731	87.8557	34.8828
rs261334	C	G	C	G	-0.080351	-0.0692828	0.775268	0.766959	gen_samplesize_finngen_R9_L12_ALOPECAREATA	15	58434545	0.281023	0.0642684	361822	outcome	TRUE	3.33e-11	0.011935	21553	15	58726744	met-c-882	Free cholesterol in large LDL || id:met-c-882	TRUE	reported	igd	2	TRUE	0.00209874	21553	3.21e-06	361822	TRUE	3.33e-10	0.00224973	48.5931	90.9225	45.325
rs59347135	G	C	G	C	-0.184264	-0.44567	0.038681	0.0397819	gen_samplesize_finngen_R9_L12_ALOPECAREATA	8	19892533	0.00462541	0.157368	361822	outcome	TRUE	19750044	8	19267	0.029776	9.81997e-10	met-c-875	Cholesterol esters in large HDL || id:met-c-875	TRUE	reported	igd	2	TRUE	0.00198389	19267	2.21662e-05	361822	TRUE	7.00619e-08	0.00252509	48.7689	97.5943	38.2955
rs67053123	A	T	A	T	0.094605	0.0506727	0.148502	0.164163	gen_samplesize_finngen_R9_L12_ALOPECAREATA	12	124869264	0.491005	0.0735761	361822	outcome	TRUE	0.014543	125353810	12	21556	1.2e-10	met-c-876	Free cholesterol in large HDL || id:met-c-876	TRUE	reported	igd	2	TRUE	0.00195948	21556	1.31094e-06	361822	TRUE	7.54685e-10	0.00226347	48.8974	87.8557	42.3175
rs174418	C	T	C	T	-0.085519	-0.0119043	0.562492	0.554677	gen_samplesize_finngen_R9_L12_ALOPECAREATA	15	58395404	0.827641	0.0546749	361822	outcome	TRUE	58687603	15	13546	0.012512	1.17004e-11	met-c-917	Other polyunsaturated fatty acids than 18:2 || id:met-c-917	TRUE	reported	igd	2	TRUE	0.00343739	13546	1.3102e-07	361822	TRUE	2.64544e-11	0.00359963	48.9295	97.5943	46.7167
rs116843064	A	G	A	G	-0.211441	-0.0265466	0.029194	0.0275284	gen_samplesize_finngen_R9_L12_ALOPECAREATA	19	8364439	0.872176	0.164993	361822	outcome	TRUE	0.035005	8429323	19	19268	2.49e-09	met-c-932	Triglycerides in small VLDL || id:met-c-932	TRUE	reported	igd	2	TRUE	0.00189019	19268	7.15475e-08	361822	TRUE	4.99119e-09	0.00253416	48.9472	87.8557	36.4853
rs16940472	A	C	A	C	0.1224	0.0445913	0.093336	0.124351	gen_samplesize_finngen_R9_L12_ALOPECAREATA	15	58543118	0.591184	0.0830192	361822	outcome	TRUE	58835317	15	19268	0.020526	4.08e-09	met-c-879	Phospholipids in large HDL || id:met-c-879	TRUE	reported	igd	2	TRUE	0.00184231	19268	7.97352e-07	361822	TRUE	1.28699e-08	0.00253564	48.9759	97.5943	35.5594
rs182695896	C	A	C	A	0.25957	0.0916454	0.019221	0.0259425	gen_samplesize_finngen_R9_L12_ALOPECAREATA	4	73947510	0.595568	0.17266	361822	outcome	TRUE	74813227	4	19268	0.04093	4.26e-10	met-c-954	Concentration of very small VLDL particles || id:met-c-954	TRUE	reported	igd	2	TRUE	0.00208319	19268	7.78655e-07	361822	TRUE	1.38017e-09	0.00254031	49.0662	97.5943	40.2185
rs182695896	C	A	C	A	0.259788	0.0916454	0.019221	0.0259425	gen_samplesize_finngen_R9_L12_ALOPECAREATA	4	73947510	0.595568	0.17266	361822	outcome	TRUE	0.040896	74813227	4	19268	3.89e-10	met-c-867	Total cholesterol in IDL || id:met-c-867	TRUE	reported	igd	2	TRUE	0.00209014	19268	7.78655e-07	361822	TRUE	1.29436e-09	0.00254458	49.1489	87.8557	40.3531
rs144064722	G	A	G	A	0.227362	0.250337	0.025283	0.0296281	gen_samplesize_finngen_R9_L12_ALOPECAREATA	4	72540456	0.120151	0.161078	361822	outcome	TRUE	0.03406	73406173	4	19266	4.66982e-11	met-c-885	Phospholipids in large LDL || id:met-c-885	TRUE	reported	igd	2	TRUE	0.00230779	19266	6.67547e-06	361822	TRUE	7.63437e-10	0.00254784	49.207	87.8557	44.5601
rs553741	C	G	C	G	0.073704	0.00466958	0.624432	0.638013	gen_samplesize_finngen_R9_L12_ALOPECAREATA	1	55054735	0.93435	0.0566877	361822	outcome	TRUE	55520408	1	19272	0.010925	3.01995e-11	met-c-869	Total lipids in IDL || id:met-c-869	TRUE	reported	igd	2	TRUE	0.00235631	19272	1.87536e-08	361822	TRUE	5.66528e-11	0.00254792	49.2238	97.5943	45.5134
rs149191093	T	C	T	C	-0.161931	0.0581876	0.043189	0.0449391	gen_samplesize_finngen_R9_L12_ALOPECAREATA	16	70307455	0.661517	0.132903	361822	outcome	TRUE	0.024508	70341358	16	22675	4.05042e-11	met-c-840	Alanine || id:met-c-840	TRUE	reported	igd	2	TRUE	0.00192176	22675	5.29784e-07	361822	TRUE	2.95738e-10	0.00216715	49.2425	87.8557	43.656
rs10455872	G	A	G	A	-0.180672	0.132995	0.040742	0.0464793	gen_samplesize_finngen_R9_L12_ALOPECAREATA	6	160589086	0.305149	0.129693	361822	outcome	TRUE	1.21e-10	0.027835	19272	6	161010118	met-c-952	Triglycerides in very large VLDL || id:met-c-952	TRUE	reported	igd	2	TRUE	0.00218157	19272	2.91e-06	361822	TRUE	1.12e-09	0.00255146	49.2925	90.9225	42.1308
rs79225634	T	C	T	C	0.074759	-0.016394	0.353218	0.357553	gen_samplesize_finngen_R9_L12_ALOPECAREATA	5	75323814	0.772079	0.056598	361822	outcome	TRUE	9.01e-12	0.010808	19268	5	74619639	met-c-910	Cholesterol esters in medium VLDL || id:met-c-910	TRUE	reported	igd	2	TRUE	0.00247724	19268	2.32e-07	361822	TRUE	2.53e-11	0.00255363	49.3242	90.9225	47.845
rs74617384	T	A	T	A	-0.184018	0.131257	0.03993	0.0464537	gen_samplesize_finngen_R9_L12_ALOPECAREATA	6	160576086	0.311921	0.129803	361822	outcome	TRUE	0.028498	160997118	6	18953	1.37e-10	met-c-957	Total lipids in chylomicrons and largest VLDL particles || id:met-c-957	TRUE	reported	igd	2	TRUE	0.00219536	18953	2.82606e-06	361822	TRUE	1.30779e-09	0.00259629	49.3303	87.8557	41.6958
rs1168041	C	T	C	T	0.08022	-0.0292302	0.727042	0.733519	gen_samplesize_finngen_R9_L12_ALOPECAREATA	1	62494579	0.634775	0.0615351	361822	outcome	TRUE	0.011732	62960250	1	19267	1.54989e-11	met-c-913	Concentration of medium VLDL particles || id:met-c-913	TRUE	reported	igd	2	TRUE	0.00242103	19267	6.23627e-07	361822	TRUE	5.64011e-11	0.00255417	49.3322	87.8557	46.7543
rs174418	C	T	C	T	-0.086064	-0.0119043	0.562555	0.554677	gen_samplesize_finngen_R9_L12_ALOPECAREATA	15	58395404	0.827641	0.0546749	361822	outcome	TRUE	58687603	15	13524	0.012538	9.42106e-12	met-c-893	18:2, linoleic acid (LA) || id:met-c-893	TRUE	reported	igd	2	TRUE	0.00347244	13524	1.3102e-07	361822	TRUE	2.1715e-11	0.00364554	49.4753	97.5943	47.118
rs174594	A	C	A	C	0.068823	-0.00314549	0.58932	0.575542	gen_samplesize_finngen_R9_L12_ALOPECAREATA	11	61852357	0.954385	0.0549901	361822	outcome	TRUE	3.35e-11	0.010278	21551	11	61619829	met-c-864	Total cholesterol in HDL || id:met-c-864	TRUE	reported	igd	2	TRUE	0.00207644	21551	9.04e-09	361822	TRUE	8.63e-11	0.00229272	49.5195	90.9225	44.8384
rs1883711	C	G	C	G	0.154938	0.0157406	0.05671	0.0620821	gen_samplesize_finngen_R9_L12_ALOPECAREATA	20	40551182	0.889118	0.112901	361822	outcome	TRUE	6.67e-10	0.024724	19268	20	39179822	met-c-872	Triglycerides in IDL || id:met-c-872	TRUE	reported	igd	2	TRUE	0.00203424	19268	5.37e-08	361822	TRUE	1.26e-09	0.00256833	49.6089	90.9225	39.2716
rs3741298	T	C	T	C	-0.085361	-0.0146894	0.771465	0.768475	gen_samplesize_finngen_R9_L12_ALOPECAREATA	11	116786845	0.819623	0.0644189	361822	outcome	TRUE	116657561	11	19269	0.012213	5.86949e-12	met-c-870	Concentration of IDL particles || id:met-c-870	TRUE	reported	igd	2	TRUE	0.00252907	19269	1.43711e-07	361822	TRUE	1.41789e-11	0.00256932	49.6306	97.5943	48.8511
rs2980860	G	A	G	A	-0.071749	0.0106012	0.48076	0.465919	gen_samplesize_finngen_R9_L12_ALOPECAREATA	8	125473095	0.845473	0.0543937	361822	outcome	TRUE	6.95e-12	0.010282	19269	8	126485337	met-c-906	Total lipids in medium LDL || id:met-c-906	TRUE	reported	igd	2	TRUE	0.00252096	19269	1.05e-07	361822	TRUE	1.45e-11	0.00257015	49.6466	90.9225	48.6941
rs72654473	A	C	A	C	0.13247	-0.0887164	0.081054	0.0741507	gen_samplesize_finngen_R9_L12_ALOPECAREATA	19	44911142	0.391819	0.103601	361822	outcome	TRUE	0.01971	45414399	19	18953	2.84971e-11	met-c-958	Concentration of chylomicrons and largest VLDL particles || id:met-c-958	TRUE	reported	igd	2	TRUE	0.00237791	18953	2.02669e-06	361822	TRUE	2.04706e-10	0.00261414	49.6705	87.8557	45.1712
rs10401845	C	T	C	T	-0.088453	-0.176388	0.179052	0.177395	gen_samplesize_finngen_R9_L12_ALOPECAREATA	19	11080860	0.0136076	0.0714856	361822	outcome	TRUE	0.013113	11191536	19	21548	2.44006e-11	met-c-909	Total cholesterol in medium VLDL || id:met-c-909	TRUE	reported	igd	2	TRUE	0.00210736	21548	1.68268e-05	361822	TRUE	2.43508e-09	0.00230012	49.6726	87.8557	45.501
rs10402112	A	T	A	T	-0.142992	-0.103973	0.099868	0.101673	gen_samplesize_finngen_R9_L12_ALOPECAREATA	19	11081001	0.247782	0.0899612	361822	outcome	TRUE	0.021051	11191677	19	13471	1.33999e-11	met-c-935	Sphingomyelins || id:met-c-935	TRUE	reported	igd	2	TRUE	0.00341395	13471	3.69179e-06	361822	TRUE	1.14346e-10	0.00367609	49.6959	87.8557	46.14
rs7412	T	C	T	C	0.152815	-0.176014	0.059348	0.0532686	gen_samplesize_finngen_R9_L12_ALOPECAREATA	19	44908822	0.145191	0.120828	361822	outcome	TRUE	45412079	19	19016	0.024697	6.29999e-10	met-c-848	Average number of methylene groups in a fatty acid chain || id:met-c-848	TRUE	reported	igd	2	TRUE	0.00200954	19016	5.86495e-06	361822	TRUE	1.1738e-08	0.00260734	49.7055	97.5943	38.2863
rs7527004	A	G	A	G	0.078735	-0.069172	0.69712	0.714573	gen_samplesize_finngen_R9_L12_ALOPECAREATA	1	62506557	0.249749	0.0600994	361822	outcome	TRUE	0.01121	62972228	1	18957	3.96004e-12	met-c-887	Cholesterol esters in large VLDL || id:met-c-887	TRUE	reported	igd	2	TRUE	0.0025958	18957	3.66122e-06	361822	TRUE	4.49825e-11	0.00261784	49.7515	87.8557	49.3315
rs59347135	G	C	G	C	-0.167157	-0.44567	0.043109	0.0397819	gen_samplesize_finngen_R9_L12_ALOPECAREATA	8	19892533	0.00462541	0.157368	361822	outcome	TRUE	7.03e-09	0.028586	21549	8	19750044	met-c-864	Total cholesterol in HDL || id:met-c-864	TRUE	reported	igd	2	TRUE	0.00158441	21549	2.22e-05	361822	TRUE	5.51e-07	0.0023052	49.785	90.9225	34.1934
rs261334	C	G	C	G	-0.08136	-0.0692828	0.775257	0.766959	gen_samplesize_finngen_R9_L12_ALOPECAREATA	15	58434545	0.281023	0.0642684	361822	outcome	TRUE	0.011944	58726744	15	21548	1.86982e-11	met-c-885	Phospholipids in large LDL || id:met-c-885	TRUE	reported	igd	2	TRUE	0.00214893	21548	3.2119e-06	361822	TRUE	2.02382e-10	0.00230666	49.8142	87.8557	46.4005
rs1260326	C	T	C	T	-0.074649	0.0154949	0.636562	0.650736	gen_samplesize_finngen_R9_L12_ALOPECAREATA	2	27508073	0.786397	0.0571786	361822	outcome	TRUE	4.91e-12	0.01063	19273	2	27730940	met-c-926	Concentration of small LDL particles || id:met-c-926	TRUE	reported	igd	2	TRUE	0.00255251	19273	2.03e-07	361822	TRUE	1.21e-11	0.00257839	49.8166	90.9225	49.3153
rs6756629	A	G	A	G	-0.131195	-0.130265	0.081568	0.0821788	gen_samplesize_finngen_R9_L12_ALOPECAREATA	2	43837951	0.190236	0.0994481	361822	outcome	TRUE	0.0188	44065090	2	19273	6.79047e-12	met-c-883	Total lipids in large LDL || id:met-c-883	TRUE	reported	igd	2	TRUE	0.00252068	19273	4.74207e-06	361822	TRUE	7.91814e-11	0.00257888	49.8261	87.8557	48.6989
rs61803025	C	T	C	T	-0.114301	0.0255595	0.888925	0.889702	gen_samplesize_finngen_R9_L12_ALOPECAREATA	1	161630801	0.773442	0.0887869	361822	outcome	TRUE	0.018523	161600591	1	19270	7.72005e-10	met-c-943	Cholesterol esters in very large HDL || id:met-c-943	TRUE	reported	igd	2	TRUE	0.00197235	19270	2.29042e-07	361822	TRUE	2.74971e-09	0.00257995	49.8391	87.8557	38.0783
rs59347135	G	C	G	C	-0.167291	-0.44567	0.043114	0.0397819	gen_samplesize_finngen_R9_L12_ALOPECAREATA	8	19892533	0.00462541	0.157368	361822	outcome	TRUE	0.028587	19750044	8	21552	6.99005e-09	met-c-874	Total cholesterol in large HDL || id:met-c-874	TRUE	reported	igd	2	TRUE	0.00158661	21552	2.21662e-05	361822	TRUE	5.38443e-07	0.00230916	49.8775	87.8557	34.2459
rs483082	T	G	T	G	0.086234	0.0107906	0.229485	0.235595	gen_samplesize_finngen_R9_L12_ALOPECAREATA	19	44912921	0.86626	0.0640733	361822	outcome	TRUE	0.012559	45416178	19	18956	8.75992e-12	met-c-957	Total lipids in chylomicrons and largest VLDL particles || id:met-c-957	TRUE	reported	igd	2	TRUE	0.00248123	18956	7.83871e-08	361822	TRUE	2.8772e-11	0.0026298	49.9766	87.8557	47.1462
rs4122352	A	G	A	G	0.098011	-0.104102	0.2699	0.287609	gen_samplesize_finngen_R9_L12_ALOPECAREATA	16	15080714	0.0834411	0.0601375	361822	outcome	TRUE	15174571	16	13168	0.014111	5.37032e-12	met-c-845	Ratio of bisallylic groups to total fatty acids || id:met-c-845	TRUE	reported	igd	2	TRUE	0.00365083	13168	8.28192e-06	361822	TRUE	8.36254e-11	0.00378586	50.0341	97.5943	48.243
rs185415345	A	G	A	G	-0.171002	-0.18026	0.046556	0.0297194	gen_samplesize_finngen_R9_L12_ALOPECAREATA	1	56159723	0.266739	0.162308	361822	outcome	TRUE	6.61e-10	0.027271	19268	1	56625395	met-c-880	Total cholesterol in large LDL || id:met-c-880	TRUE	reported	igd	2	TRUE	0.00203668	19268	3.41e-06	361822	TRUE	4.69e-09	0.00259599	50.1445	90.9225	39.3188
rs10184290	C	T	C	T	-0.100246	0.0176047	0.133421	0.145586	gen_samplesize_finngen_R9_L12_ALOPECAREATA	2	20893456	0.819881	0.0773161	361822	outcome	TRUE	1.3e-11	0.014588	21552	2	21093216	met-c-882	Free cholesterol in large LDL || id:met-c-882	TRUE	reported	igd	2	TRUE	0.00218648	21552	1.43e-07	361822	TRUE	3.61e-11	0.00232379	50.1943	90.9225	47.2218
rs6756629	A	G	A	G	-0.131758	-0.130265	0.081568	0.0821788	gen_samplesize_finngen_R9_L12_ALOPECAREATA	2	43837951	0.190236	0.0994481	361822	outcome	TRUE	5.54e-12	0.018792	19273	2	44065090	met-c-906	Total lipids in medium LDL || id:met-c-906	TRUE	reported	igd	2	TRUE	0.00254447	19273	4.74e-06	361822	TRUE	6.4e-11	0.00260106	50.2558	90.9225	49.1596
rs2980875	G	A	G	A	-0.069675	0.0101885	0.483896	0.465946	gen_samplesize_finngen_R9_L12_ALOPECAREATA	8	125469505	0.851366	0.0543749	361822	outcome	TRUE	126481747	8	20688	0.009993	6.68036e-12	met-c-843	Apolipoprotein B || id:met-c-843	TRUE	reported	igd	2	TRUE	0.00234459	20688	9.70356e-08	361822	TRUE	1.64106e-11	0.00242478	50.281	97.5943	48.6141
rs2980860	G	A	G	A	-0.072301	0.0106012	0.48076	0.465919	gen_samplesize_finngen_R9_L12_ALOPECAREATA	8	125473095	0.845473	0.0543937	361822	outcome	TRUE	126485337	8	19269	0.010289	4.75007e-12	met-c-884	Concentration of large LDL particles || id:met-c-884	TRUE	reported	igd	2	TRUE	0.00255633	19269	1.04983e-07	361822	TRUE	1.04498e-11	0.00260985	50.4155	97.5943	49.379
rs13234157	A	C	A	C	-0.110069	-0.137696	0.122844	0.127065	gen_samplesize_finngen_R9_L12_ALOPECAREATA	7	73557398	0.091262	0.0815357	361822	outcome	TRUE	0.015818	72971728	7	19264	6.36063e-12	met-c-863	Glycoprotein acetyls || id:met-c-863	TRUE	reported	igd	2	TRUE	0.00250747	19264	7.88227e-06	361822	TRUE	1.57784e-10	0.0026109	50.4229	87.8557	48.4202
rs4296389	T	C	T	C	-0.07425	0.00104603	0.312989	0.324476	gen_samplesize_finngen_R9_L12_ALOPECAREATA	2	20943234	0.9856	0.0579575	361822	outcome	TRUE	21142994	2	21229	0.010621	4.1096e-12	met-c-886	Total cholesterol in large VLDL || id:met-c-886	TRUE	reported	igd	2	TRUE	0.00229707	21229	9.00278e-10	361822	TRUE	1.14174e-11	0.00237091	50.447	97.5943	48.8722
rs1883711	C	G	C	G	0.156241	0.0157406	0.05671	0.0620821	gen_samplesize_finngen_R9_L12_ALOPECAREATA	20	40551182	0.889118	0.112901	361822	outcome	TRUE	39179822	20	19268	0.024727	4.84998e-10	met-c-869	Total lipids in IDL || id:met-c-869	TRUE	reported	igd	2	TRUE	0.00206803	19268	5.37223e-08	361822	TRUE	9.1701e-10	0.00261171	50.449	97.5943	39.9252
rs633695	G	A	G	A	-0.079449	0.0105147	0.293077	0.305023	gen_samplesize_finngen_R9_L12_ALOPECAREATA	15	58433640	0.859078	0.0592216	361822	outcome	TRUE	58725839	15	19272	0.011355	3.57026e-12	met-c-921	Total lipids in small HDL || id:met-c-921	TRUE	reported	igd	2	TRUE	0.00253407	19272	8.71246e-08	361822	TRUE	1.24699e-11	0.00261554	50.5336	97.5943	48.9556
rs6957745	C	T	C	T	-0.089969	-0.135182	0.175604	0.177637	gen_samplesize_finngen_R9_L12_ALOPECAREATA	7	73642420	0.0579362	0.0712917	361822	outcome	TRUE	73056750	7	21551	0.013318	2.39994e-11	met-c-923	Triglycerides in small HDL || id:met-c-923	TRUE	reported	igd	2	TRUE	0.0021133	21551	9.93717e-06	361822	TRUE	9.91126e-10	0.00234361	50.6212	97.5943	45.636
rs2980860	G	A	G	A	-0.072499	0.0106012	0.48076	0.465919	gen_samplesize_finngen_R9_L12_ALOPECAREATA	8	125473095	0.845473	0.0543937	361822	outcome	TRUE	3.61e-12	0.010285	19269	8	126485337	met-c-910	Cholesterol esters in medium VLDL || id:met-c-910	TRUE	reported	igd	2	TRUE	0.00257231	19269	1.05e-07	361822	TRUE	9.01e-12	0.00262416	50.6927	90.9225	49.6884
rs1168041	C	T	C	T	0.08195	-0.0292302	0.726644	0.733519	gen_samplesize_finngen_R9_L12_ALOPECAREATA	1	62494579	0.634775	0.0615351	361822	outcome	TRUE	62960250	1	18954	0.0118	5.77963e-12	met-c-950	Concentration of very large VLDL particles || id:met-c-950	TRUE	reported	igd	2	TRUE	0.00253849	18954	6.23627e-07	361822	TRUE	2.7222e-11	0.00266795	50.6983	97.5943	48.2318
rs144064722	G	A	G	A	0.230859	0.250337	0.025283	0.0296281	gen_samplesize_finngen_R9_L12_ALOPECAREATA	4	72540456	0.120151	0.161078	361822	outcome	TRUE	2.53e-11	0.034023	19266	4	73406173	met-c-881	Cholesterol esters in large VLDL || id:met-c-881	TRUE	reported	igd	2	TRUE	0.00238432	19266	6.68e-06	361822	TRUE	3.86e-10	0.00262682	50.7364	90.9225	46.0414
rs2980860	G	A	G	A	-0.072583	0.0106012	0.48076	0.465919	gen_samplesize_finngen_R9_L12_ALOPECAREATA	8	125473095	0.845473	0.0543937	361822	outcome	TRUE	126485337	8	19269	0.010296	3.80978e-12	met-c-869	Total lipids in IDL || id:met-c-869	TRUE	reported	igd	2	TRUE	0.00257276	19269	1.04983e-07	361822	TRUE	8.96749e-12	0.00263025	50.8106	97.5943	49.6973
rs3005923	A	G	A	G	-0.221776	-0.0813886	0.027565	0.0259537	gen_samplesize_finngen_R9_L12_ALOPECAREATA	1	56335870	0.63645	0.172189	361822	outcome	TRUE	0.036237	56801542	1	19266	1.47001e-09	met-c-927	Total cholesterol in small VLDL || id:met-c-927	TRUE	reported	igd	2	TRUE	0.00194059	19266	6.17481e-07	361822	TRUE	4.76692e-09	0.0026368	50.9297	87.8557	37.4563
rs34346326	C	T	C	T	-0.096626	-0.137228	0.170382	0.178072	gen_samplesize_finngen_R9_L12_ALOPECAREATA	7	73601851	0.0532427	0.070994	361822	outcome	TRUE	0.013634	73016181	7	19267	2.86022e-12	met-c-930	Concentration of small VLDL particles || id:met-c-930	TRUE	reported	igd	2	TRUE	0.00260041	19267	1.03263e-05	361822	TRUE	9.93659e-11	0.00263949	50.9843	87.8557	50.2275
rs553741	C	G	C	G	0.075014	0.00466958	0.624432	0.638013	gen_samplesize_finngen_R9_L12_ALOPECAREATA	1	55054735	0.93435	0.0566877	361822	outcome	TRUE	0.010915	55520408	1	19272	1.39991e-11	met-c-883	Total lipids in large LDL || id:met-c-883	TRUE	reported	igd	2	TRUE	0.00244508	19272	1.87536e-08	361822	TRUE	2.47015e-11	0.0026393	50.9939	87.8557	47.2321
rs429358	C	T	C	T	-0.091553	0.0649273	0.169994	0.181393	gen_samplesize_finngen_R9_L12_ALOPECAREATA	19	44908684	0.358169	0.0706608	361822	outcome	TRUE	0.013419	45411941	19	21552	1.46016e-11	met-c-874	Total cholesterol in large HDL || id:met-c-874	TRUE	reported	igd	2	TRUE	0.00215536	21552	2.33348e-06	361822	TRUE	1.47701e-10	0.00236532	51.0935	87.8557	46.5484
rs673548	A	G	A	G	-0.079502	-0.0141923	0.254943	0.26742	gen_samplesize_finngen_R9_L12_ALOPECAREATA	2	21014672	0.816869	0.0612863	361822	outcome	TRUE	21237544	2	21241	0.01125	2.35993e-12	met-c-915	Triglycerides in medium VLDL || id:met-c-915	TRUE	reported	igd	2	TRUE	0.00234583	21241	1.48213e-07	361822	TRUE	9.70789e-12	0.00240115	51.1207	97.5943	49.9403
rs144064722	G	A	G	A	0.231892	0.250337	0.025283	0.0296281	gen_samplesize_finngen_R9_L12_ALOPECAREATA	4	72540456	0.120151	0.161078	361822	outcome	TRUE	1.93e-11	0.034034	19266	4	73406173	met-c-882	Free cholesterol in large LDL || id:met-c-882	TRUE	reported	igd	2	TRUE	0.00240411	19266	6.68e-06	361822	TRUE	3.24e-10	0.00265038	51.1927	90.9225	46.4243
rs59347135	G	C	G	C	-0.188843	-0.44567	0.038681	0.0397819	gen_samplesize_finngen_R9_L12_ALOPECAREATA	8	19892533	0.00462541	0.157368	361822	outcome	TRUE	19750044	8	19267	0.029755	3.73001e-10	met-c-878	Concentration of large HDL particles || id:met-c-878	TRUE	reported	igd	2	TRUE	0.00208644	19267	2.21662e-05	361822	TRUE	2.93858e-08	0.00265214	51.2294	97.5943	40.2793
rs144064722	G	A	G	A	0.232189	0.250337	0.025283	0.0296281	gen_samplesize_finngen_R9_L12_ALOPECAREATA	4	72540456	0.120151	0.161078	361822	outcome	TRUE	1.82e-11	0.034026	19266	4	73406173	met-c-880	Total cholesterol in large LDL || id:met-c-880	TRUE	reported	igd	2	TRUE	0.00241138	19266	6.68e-06	361822	TRUE	3.04e-10	0.00265718	51.3242	90.9225	46.5652
rs111543310	C	T	C	T	0.290864	-0.197225	0.015958	0.0230474	gen_samplesize_finngen_R9_L12_ALOPECAREATA	15	59239619	0.282329	0.183448	361822	outcome	TRUE	59531818	15	19268	0.048748	3.2e-09	met-c-896	Mean diameter for LDL particles || id:met-c-896	TRUE	reported	igd	2	TRUE	0.00184448	19268	3.19451e-06	361822	TRUE	2.54378e-08	0.00265706	51.3274	97.5943	35.6013
rs59347135	G	C	G	C	-0.189026	-0.44567	0.038681	0.0397819	gen_samplesize_finngen_R9_L12_ALOPECAREATA	8	19892533	0.00462541	0.157368	361822	outcome	TRUE	19750044	8	19267	0.029757	3.55001e-10	met-c-877	Total lipids in large HDL || id:met-c-877	TRUE	reported	igd	2	TRUE	0.0020902	19267	2.21662e-05	361822	TRUE	2.84646e-08	0.00265729	51.329	97.5943	40.352
rs2980860	G	A	G	A	-0.072961	0.0106012	0.48076	0.465919	gen_samplesize_finngen_R9_L12_ALOPECAREATA	8	125473095	0.845473	0.0543937	361822	outcome	TRUE	0.010301	126485337	8	19269	2.88005e-12	met-c-955	Phospholipids in very small VLDL || id:met-c-955	TRUE	reported	igd	2	TRUE	0.00259704	19269	1.04983e-07	361822	TRUE	7.15375e-12	0.00265771	51.3426	87.8557	50.1675
rs1027902	C	T	C	T	0.07496	-0.0391812	0.418205	0.419776	gen_samplesize_finngen_R9_L12_ALOPECAREATA	2	210422641	0.476941	0.0550893	361822	outcome	TRUE	211287365	2	18730	0.010701	2.5698e-12	met-c-862	Glycoproteins || id:met-c-862	TRUE	reported	igd	2	TRUE	0.00261326	18730	1.39807e-06	361822	TRUE	2.56709e-11	0.00273431	51.3486	97.5943	49.0694
rs2954021	G	A	G	A	-0.069263	-0.00669336	0.546371	0.535076	gen_samplesize_finngen_R9_L12_ALOPECAREATA	8	125469835	0.90213	0.05443	361822	outcome	TRUE	0.009809	126482077	8	21549	2.75994e-12	met-c-909	Total cholesterol in medium VLDL || id:met-c-909	TRUE	reported	igd	2	TRUE	0.00230867	21549	4.17945e-08	361822	TRUE	8.61563e-12	0.00237805	51.362	87.8557	49.8601
rs6073966	T	C	T	C	0.103909	0.00150993	0.143985	0.131871	gen_samplesize_finngen_R9_L12_ALOPECAREATA	20	45941553	0.985033	0.0804895	361822	outcome	TRUE	0.01461	44570192	20	19269	1.80011e-12	met-c-902	Concentration of medium HDL particles || id:met-c-902	TRUE	reported	igd	2	TRUE	0.0026185	19269	9.72619e-10	361822	TRUE	4.43288e-12	0.00266155	51.417	87.8557	50.5832
rs185415345	A	G	A	G	-0.173195	-0.18026	0.046556	0.0297194	gen_samplesize_finngen_R9_L12_ALOPECAREATA	1	56159723	0.266739	0.162308	361822	outcome	TRUE	4.24e-10	0.027268	19268	1	56625395	met-c-881	Cholesterol esters in large VLDL || id:met-c-881	TRUE	reported	igd	2	TRUE	0.00208961	19268	3.41e-06	361822	TRUE	2.9e-09	0.002663	51.4424	90.9225	40.3426
rs1168041	C	T	C	T	0.081915	-0.0292302	0.727042	0.733519	gen_samplesize_finngen_R9_L12_ALOPECAREATA	1	62494579	0.634775	0.0615351	361822	outcome	TRUE	0.011721	62960250	1	19267	5.72005e-12	met-c-929	Total lipids in small VLDL || id:met-c-929	TRUE	reported	igd	2	TRUE	0.00252888	19267	6.23627e-07	361822	TRUE	2.08485e-11	0.00266325	51.4446	87.8557	48.8425
rs483082	T	G	T	G	0.086768	0.0107906	0.22973	0.235595	gen_samplesize_finngen_R9_L12_ALOPECAREATA	19	44912921	0.86626	0.0640733	361822	outcome	TRUE	45416178	19	19269	0.012425	4.69029e-12	met-c-949	Total lipids in very large VLDL || id:met-c-949	TRUE	reported	igd	2	TRUE	0.00252473	19269	7.83871e-08	361822	TRUE	1.34589e-11	0.00266446	51.4734	97.5943	48.767
rs2694917	C	T	C	T	0.086007	0.14275	0.168504	0.18813	gen_samplesize_finngen_R9_L12_ALOPECAREATA	12	56519080	0.0403525	0.0696299	361822	outcome	TRUE	0.012989	56912864	12	24794	3.67959e-11	met-c-840	Alanine || id:met-c-840	TRUE	reported	igd	2	TRUE	0.00176538	24794	1.16162e-05	361822	TRUE	3.99144e-09	0.00207285	51.4969	87.8557	43.8446
rs143988316	T	C	T	C	-0.171397	-0.0308679	0.069337	0.0666217	gen_samplesize_finngen_R9_L12_ALOPECAREATA	19	19556445	0.777951	0.109464	361822	outcome	TRUE	0.024385	19667254	19	13539	2.94985e-12	met-c-855	Omega-3 fatty acids || id:met-c-855	TRUE	reported	igd	2	TRUE	0.00363627	13539	2.19775e-07	361822	TRUE	7.76093e-12	0.00379135	51.5188	87.8557	49.4039
rs2207132	A	G	A	G	0.154188	0.0196771	0.059698	0.0647214	gen_samplesize_finngen_R9_L12_ALOPECAREATA	20	40513876	0.858426	0.110311	361822	outcome	TRUE	39142516	20	19267	0.024556	5.72005e-10	met-c-871	Phospholipids in IDL || id:met-c-871	TRUE	reported	igd	2	TRUE	0.00204234	19267	8.79411e-08	361822	TRUE	1.23276e-09	0.00266906	51.557	97.5943	39.4263
rs1168041	C	T	C	T	0.077153	-0.0292302	0.722016	0.733519	gen_samplesize_finngen_R9_L12_ALOPECAREATA	1	62494579	0.634775	0.0615351	361822	outcome	TRUE	0.011214	62960250	1	21534	7.71969e-12	met-c-960	Triglycerides in chylomicrons and largest VLDL particles || id:met-c-960	TRUE	reported	igd	2	TRUE	0.00219354	21534	6.23627e-07	361822	TRUE	5.06947e-11	0.00238947	51.5734	87.8557	47.3352
rs174594	A	C	A	C	0.071714	-0.00314549	0.58921	0.575542	gen_samplesize_finngen_R9_L12_ALOPECAREATA	11	61852357	0.954385	0.0549901	361822	outcome	TRUE	1.32e-11	0.010504	20683	11	61619829	met-c-842	Apolipoprotein A-I || id:met-c-842	TRUE	reported	igd	2	TRUE	0.00224879	20683	9.04e-09	361822	TRUE	3.49e-11	0.00248959	51.6157	90.9225	46.6121
rs6756629	A	G	A	G	-0.13357	-0.130265	0.081568	0.0821788	gen_samplesize_finngen_R9_L12_ALOPECAREATA	2	43837951	0.190236	0.0994481	361822	outcome	TRUE	2.78e-12	0.018792	19273	2	44065090	met-c-881	Cholesterol esters in large VLDL || id:met-c-881	TRUE	reported	igd	2	TRUE	0.00261475	19273	4.74e-06	361822	TRUE	3.4e-11	0.0026731	51.6513	90.9225	50.521
rs185567543	T	A	T	A	0.276147	0.134157	0.017852	0.0217748	gen_samplesize_finngen_R9_L12_ALOPECAREATA	4	74124284	0.476135	0.188282	361822	outcome	TRUE	74990001	4	19270	0.041875	7.58927e-11	met-c-868	Free cholesterol in IDL || id:met-c-868	TRUE	reported	igd	2	TRUE	0.00225193	19270	1.40319e-06	361822	TRUE	3.77898e-10	0.00267408	51.6623	97.5943	43.4882
rs9987289	G	A	G	A	0.107267	-0.0922569	0.881901	0.857553	gen_samplesize_finngen_R9_L12_ALOPECAREATA	8	9325848	0.238743	0.0783075	361822	outcome	TRUE	9183358	8	21554	0.015122	2.08018e-12	met-c-900	Free cholesterol in medium HDL || id:met-c-900	TRUE	reported	igd	2	TRUE	0.00232924	21554	3.83616e-06	361822	TRUE	3.869e-11	0.00239678	51.7795	97.5943	50.3169
rs2954022	A	C	A	C	-0.069267	0.0101081	0.484494	0.466009	gen_samplesize_finngen_R9_L12_ALOPECAREATA	8	125470379	0.852551	0.0543843	361822	outcome	TRUE	126482621	8	21557	0.009817	3.29003e-12	met-c-871	Phospholipids in IDL || id:met-c-871	TRUE	reported	igd	2	TRUE	0.00230433	21557	9.54771e-08	361822	TRUE	9.91433e-12	0.00239665	51.7839	97.5943	49.7846
rs483082	T	G	T	G	0.087802	0.0107906	0.229485	0.235595	gen_samplesize_finngen_R9_L12_ALOPECAREATA	19	44912921	0.86626	0.0640733	361822	outcome	TRUE	3.91e-12	0.012533	18956	19	45416178	met-c-889	Total lipids in large VLDL || id:met-c-889	TRUE	reported	igd	2	TRUE	0.0025827	18956	7.84e-08	361822	TRUE	1.13e-11	0.0027263	51.8156	90.9225	49.0793
rs4614977	G	C	G	C	-0.130196	-0.145297	0.076686	0.0814223	gen_samplesize_finngen_R9_L12_ALOPECAREATA	2	43859885	0.146189	0.0999891	361822	outcome	TRUE	3.18e-12	0.018427	21551	2	44087024	met-c-924	Total cholesterol in small LDL || id:met-c-924	TRUE	reported	igd	2	TRUE	0.00231129	21551	5.84e-06	361822	TRUE	7.18e-11	0.00240044	51.8515	90.9225	49.9213
rs11591147	T	G	T	G	-0.260498	-0.0659942	0.029011	0.035982	gen_samplesize_finngen_R9_L12_ALOPECAREATA	1	55039974	0.651579	0.146144	361822	outcome	TRUE	0.039856	55505647	1	13539	8.61986e-11	met-c-918	Phosphatidylcholine and other cholines || id:met-c-918	TRUE	reported	igd	2	TRUE	0.0031458	13539	5.63582e-07	361822	TRUE	2.48862e-10	0.0038231	51.9519	87.8557	42.719
rs7412	T	C	T	C	0.188136	-0.176014	0.057413	0.0532686	gen_samplesize_finngen_R9_L12_ALOPECAREATA	19	44908822	0.145191	0.120828	361822	outcome	TRUE	0.028245	45412079	19	13526	3.26964e-11	met-c-847	Average number of methylene groups per double bond || id:met-c-847	TRUE	reported	igd	2	TRUE	0.00326989	13526	5.86495e-06	361822	TRUE	3.8633e-10	0.00383094	52.0089	87.8557	44.3671
rs72999033	T	C	T	C	-0.147038	0.0206989	0.059265	0.0639861	gen_samplesize_finngen_R9_L12_ALOPECAREATA	19	19255823	0.852456	0.111293	361822	outcome	TRUE	0.021018	19366632	19	21554	4.75007e-12	met-c-927	Total cholesterol in small VLDL || id:met-c-927	TRUE	reported	igd	2	TRUE	0.00226571	21554	9.56018e-08	361822	TRUE	1.48343e-11	0.00241076	52.0824	87.8557	48.9414
rs1883711	C	G	C	G	0.158757	0.0157406	0.05671	0.0620821	gen_samplesize_finngen_R9_L12_ALOPECAREATA	20	40551182	0.889118	0.112901	361822	outcome	TRUE	39179822	20	19268	0.024726	2.56998e-10	met-c-870	Concentration of IDL particles || id:met-c-870	TRUE	reported	igd	2	TRUE	0.0021352	19268	5.37223e-08	361822	TRUE	4.89247e-10	0.0026965	52.0913	97.5943	41.2248
rs1077835	G	A	G	A	0.101367	0.0564469	0.249757	0.256557	gen_samplesize_finngen_R9_L12_ALOPECAREATA	15	58431227	0.363644	0.0621357	361822	outcome	TRUE	0.014484	58723426	15	13491	4.05976e-12	met-c-853	Free cholesterol to esterified cholesterol ratio || id:met-c-853	TRUE	reported	igd	2	TRUE	0.00361795	13491	2.28089e-06	361822	TRUE	2.15648e-11	0.00385073	52.1433	87.8557	48.9797
rs10455872	G	A	G	A	-0.185866	0.132995	0.040742	0.0464793	gen_samplesize_finngen_R9_L12_ALOPECAREATA	6	160589086	0.305149	0.129693	361822	outcome	TRUE	0.027924	161010118	6	19272	3.68978e-11	met-c-959	Phospholipids in chylomicrons and largest VLDL particles || id:met-c-959	TRUE	reported	igd	2	TRUE	0.00229385	19272	2.90632e-06	361822	TRUE	4.04089e-10	0.00270027	52.1751	87.8557	44.3042
rs3741298	T	C	T	C	-0.087547	-0.0146894	0.771465	0.768475	gen_samplesize_finngen_R9_L12_ALOPECAREATA	11	116786845	0.819623	0.0644189	361822	outcome	TRUE	1.71e-12	0.012194	19269	11	116657561	met-c-906	Total lipids in medium LDL || id:met-c-906	TRUE	reported	igd	2	TRUE	0.00266818	19269	1.44e-07	361822	TRUE	3.89e-12	0.0027026	52.2121	90.9225	51.5454
rs74249229	T	C	T	C	-0.153237	0.128718	0.049594	0.0522839	gen_samplesize_finngen_R9_L12_ALOPECAREATA	16	69945368	0.299031	0.123944	361822	outcome	TRUE	69979271	16	23561	0.022864	2.1301e-11	met-c-920	Pyruvate || id:met-c-920	TRUE	reported	igd	2	TRUE	0.001903	23561	2.98081e-06	361822	TRUE	4.51598e-10	0.00221358	52.2655	97.5943	44.9183
rs115849089	A	G	A	G	-0.12298	-0.0166413	0.101349	0.108363	gen_samplesize_finngen_R9_L12_ALOPECAREATA	8	20054859	0.849253	0.0875528	361822	outcome	TRUE	19912370	8	18957	0.017293	1.79019e-12	met-c-950	Concentration of very large VLDL particles || id:met-c-950	TRUE	reported	igd	2	TRUE	0.00266101	18957	9.98486e-08	361822	TRUE	5.71327e-12	0.00275492	52.3638	97.5943	50.5741
rs6756629	A	G	A	G	-0.1345	-0.130265	0.081568	0.0821788	gen_samplesize_finngen_R9_L12_ALOPECAREATA	2	43837951	0.190236	0.0994481	361822	outcome	TRUE	44065090	2	19273	0.018786	1.93999e-12	met-c-905	Cholesterol esters in medium LDL || id:met-c-905	TRUE	reported	igd	2	TRUE	0.00265288	19273	4.74207e-06	361822	TRUE	2.41556e-11	0.00271045	52.375	97.5943	51.2597
rs964184	C	G	C	G	-0.105417	-0.0278824	0.857706	0.854959	gen_samplesize_finngen_R9_L12_ALOPECAREATA	11	116778201	0.717903	0.0771806	361822	outcome	TRUE	0.01456	116648917	11	19268	8.69961e-13	met-c-863	Glycoprotein acetyls || id:met-c-863	TRUE	reported	igd	2	TRUE	0.00271348	19268	3.60704e-07	361822	TRUE	3.16504e-12	0.00271254	52.402	87.8557	52.4202
rs182695896	C	A	C	A	0.268259	0.0916454	0.019221	0.0259425	gen_samplesize_finngen_R9_L12_ALOPECAREATA	4	73947510	0.595568	0.17266	361822	outcome	TRUE	0.040848	74813227	4	19268	8.62979e-11	met-c-927	Total cholesterol in small VLDL || id:met-c-927	TRUE	reported	igd	2	TRUE	0.00223359	19268	7.78655e-07	361822	TRUE	3.44711e-10	0.00271322	52.4152	87.8557	43.1288
rs12500991	T	C	T	C	-0.165387	0.00863144	0.053336	0.0484254	gen_samplesize_finngen_R9_L12_ALOPECAREATA	4	71859532	0.945391	0.126014	361822	outcome	TRUE	72725249	4	18956	0.02429	1.69981e-11	met-c-841	Albumin || id:met-c-841	TRUE	reported	igd	2	TRUE	0.00243998	18956	1.29669e-08	361822	TRUE	3.61458e-11	0.00276216	52.499	97.5943	46.3605
rs144064722	G	A	G	A	0.234976	0.250337	0.025283	0.0296281	gen_samplesize_finngen_R9_L12_ALOPECAREATA	4	72540456	0.120151	0.161078	361822	outcome	TRUE	73406173	4	19266	0.034032	1.11995e-11	met-c-908	Phospholipids in medium LDL || id:met-c-908	TRUE	reported	igd	2	TRUE	0.00246861	19266	6.67547e-06	361822	TRUE	1.8245e-10	0.00272135	52.5671	97.5943	47.673
rs4939884	C	T	C	T	0.092992	-0.119342	0.830432	0.834545	gen_samplesize_finngen_R9_L12_ALOPECAREATA	18	49641037	0.102108	0.0730043	361822	outcome	TRUE	1.1e-12	0.012945	21554	18	47167407	met-c-903	Phospholipids in medium HDL || id:met-c-903	TRUE	reported	igd	2	TRUE	0.0023887	21554	7.39e-06	361822	TRUE	4.45e-11	0.00243539	52.6157	90.9225	51.6044
rs59347135	G	C	G	C	-0.191461	-0.44567	0.038681	0.0397819	gen_samplesize_finngen_R9_L12_ALOPECAREATA	8	19892533	0.00462541	0.157368	361822	outcome	TRUE	19750044	8	19267	0.029739	2.17e-10	met-c-879	Phospholipids in large HDL || id:met-c-879	TRUE	reported	igd	2	TRUE	0.00214687	19267	2.21662e-05	361822	TRUE	1.76009e-08	0.00272619	52.6636	97.5943	41.4484
rs56255430	C	A	C	A	-0.150404	-0.00345539	0.064408	0.0662356	gen_samplesize_finngen_R9_L12_ALOPECAREATA	19	19367068	0.974856	0.10963	361822	outcome	TRUE	0.020847	19477877	19	19269	1.11995e-12	met-c-913	Concentration of medium VLDL particles || id:met-c-913	TRUE	reported	igd	2	TRUE	0.0026943	19269	2.74563e-09	361822	TRUE	2.22676e-12	0.00272631	52.6714	87.8557	52.0513
rs182695896	C	A	C	A	0.269102	0.0916454	0.019221	0.0259425	gen_samplesize_finngen_R9_L12_ALOPECAREATA	4	73947510	0.595568	0.17266	361822	outcome	TRUE	74813227	4	19268	0.04092	9.30894e-11	met-c-956	Triglycerides in very small VLDL || id:met-c-956	TRUE	reported	igd	2	TRUE	0.00223974	19268	7.78655e-07	361822	TRUE	3.25728e-10	0.0027303	52.746	97.5943	43.2477
rs72660594	C	T	C	T	-0.200824	0.0363105	0.035214	0.0435096	gen_samplesize_finngen_R9_L12_ALOPECAREATA	1	55170567	0.78415	0.132561	361822	outcome	TRUE	55636240	1	19268	0.028863	7.20941e-12	met-c-956	Triglycerides in very small VLDL || id:met-c-956	TRUE	reported	igd	2	TRUE	0.00250649	19268	2.07367e-07	361822	TRUE	1.87956e-11	0.00274036	52.9408	97.5943	48.4115
rs2980860	G	A	G	A	-0.074097	0.0106012	0.48076	0.465919	gen_samplesize_finngen_R9_L12_ALOPECAREATA	8	125473095	0.845473	0.0543937	361822	outcome	TRUE	126485337	8	19269	0.01028	1.38007e-12	met-c-907	Concentration of medium LDL particles || id:met-c-907	TRUE	reported	igd	2	TRUE	0.00268925	19269	1.04983e-07	361822	TRUE	3.03357e-12	0.00274112	52.9583	97.5943	51.9535
rs76975037	A	C	A	C	-0.125094	-0.040689	0.087145	0.0861309	gen_samplesize_finngen_R9_L12_ALOPECAREATA	8	19993997	0.674613	0.0969191	361822	outcome	TRUE	19851508	8	21235	0.017558	1.69981e-12	met-c-951	Phospholipids in very large VLDL || id:met-c-951	TRUE	reported	igd	2	TRUE	0.00238492	21235	4.87127e-07	361822	TRUE	8.9415e-12	0.0024897	52.9958	97.5943	50.7601
rs182695896	C	A	C	A	0.26975	0.0916454	0.019221	0.0259425	gen_samplesize_finngen_R9_L12_ALOPECAREATA	4	73947510	0.595568	0.17266	361822	outcome	TRUE	0.040951	74813227	4	19268	8.30998e-11	met-c-955	Phospholipids in very small VLDL || id:met-c-955	TRUE	reported	igd	2	TRUE	0.00224712	19268	7.78655e-07	361822	TRUE	3.04312e-10	0.00274347	53.0011	87.8557	43.3904
rs144064722	G	A	G	A	0.276179	0.250337	0.026353	0.0296281	gen_samplesize_finngen_R9_L12_ALOPECAREATA	4	72540456	0.120151	0.161078	361822	outcome	TRUE	0.039473	73406173	4	13490	4.1096e-12	met-c-853	Free cholesterol to esterified cholesterol ratio || id:met-c-853	TRUE	reported	igd	2	TRUE	0.00361626	13490	6.67547e-06	361822	TRUE	5.00547e-11	0.0039142	53.0022	87.8557	48.9532
rs72999033	T	C	T	C	-0.149568	0.0206989	0.059375	0.0639861	gen_samplesize_finngen_R9_L12_ALOPECAREATA	19	19255823	0.852456	0.111293	361822	outcome	TRUE	19366632	19	21232	0.021148	2.30994e-12	met-c-886	Total cholesterol in large VLDL || id:met-c-886	TRUE	reported	igd	2	TRUE	0.00235054	21232	9.56018e-08	361822	TRUE	8.66939e-12	0.00249878	53.1819	97.5943	50.0194
rs1168041	C	T	C	T	0.083428	-0.0292302	0.727042	0.733519	gen_samplesize_finngen_R9_L12_ALOPECAREATA	1	62494579	0.634775	0.0615351	361822	outcome	TRUE	0.011719	62960250	1	19267	2.27982e-12	met-c-930	Concentration of small VLDL particles || id:met-c-930	TRUE	reported	igd	2	TRUE	0.00262381	19267	6.23627e-07	361822	TRUE	8.68598e-12	0.00276254	53.3678	87.8557	50.6807
rs67053123	A	T	A	T	0.105009	0.0506727	0.147378	0.164163	gen_samplesize_finngen_R9_L12_ALOPECAREATA	12	124869264	0.491005	0.0735761	361822	outcome	TRUE	2.21e-12	0.014842	19270	12	125353810	met-c-947	Phospholipids in very large HDL || id:met-c-947	TRUE	reported	igd	2	TRUE	0.00259122	19270	1.31e-06	361822	TRUE	1.63e-11	0.00277123	53.5444	90.9225	50.0574
rs4350231	A	G	A	G	-0.077306	0.0711089	0.301343	0.285248	gen_samplesize_finngen_R9_L12_ALOPECAREATA	1	62456989	0.236839	0.0601128	361822	outcome	TRUE	62922660	1	21232	0.010745	9.56093e-13	met-c-891	Phospholipids in large VLDL || id:met-c-891	TRUE	reported	igd	2	TRUE	0.00243224	21232	3.86741e-06	361822	TRUE	1.93414e-11	0.00251641	53.5582	97.5943	51.7623
rs58542926	T	C	T	C	-0.153267	0.0146014	0.063034	0.0644263	gen_samplesize_finngen_R9_L12_ALOPECAREATA	19	19268740	0.895321	0.110975	361822	outcome	TRUE	19379549	19	19268	0.021074	7.85055e-13	met-c-956	Triglycerides in very small VLDL || id:met-c-956	TRUE	reported	igd	2	TRUE	0.00273792	19268	4.78461e-08	361822	TRUE	1.74373e-12	0.00277476	53.6073	97.5943	52.8936
rs11644601	C	T	C	T	0.099333	-0.0990421	0.277297	0.286168	gen_samplesize_finngen_R9_L12_ALOPECAREATA	16	15078261	0.0998068	0.060179	361822	outcome	TRUE	15172118	16	13517	0.013743	7.68953e-13	met-c-844	Ratio of bisallylic groups to double bonds || id:met-c-844	TRUE	reported	igd	2	TRUE	0.00385064	13517	7.48607e-06	361822	TRUE	1.2062e-11	0.00395478	53.661	97.5943	52.2425
rs3741252	T	C	T	C	0.133086	-0.00212949	0.128125	0.129053	gen_samplesize_finngen_R9_L12_ALOPECAREATA	11	61744026	0.979246	0.0818591	361822	outcome	TRUE	61511498	11	13524	0.018859	2.61999e-12	met-c-844	Ratio of bisallylic groups to double bonds || id:met-c-844	TRUE	reported	igd	2	TRUE	0.00366936	13524	1.87036e-09	361822	TRUE	4.54251e-12	0.00395715	53.7212	97.5943	49.7998
rs115849089	A	G	A	G	-0.123524	-0.0166413	0.101403	0.108363	gen_samplesize_finngen_R9_L12_ALOPECAREATA	8	20054859	0.849253	0.0875528	361822	outcome	TRUE	19912370	8	19269	0.017196	1.51985e-12	met-c-954	Concentration of very small VLDL particles || id:met-c-954	TRUE	reported	igd	2	TRUE	0.00267099	19269	9.98486e-08	361822	TRUE	3.56771e-12	0.00278066	53.7244	97.5943	51.5998
rs1168041	C	T	C	T	0.083815	-0.0292302	0.727042	0.733519	gen_samplesize_finngen_R9_L12_ALOPECAREATA	1	62494579	0.634775	0.0615351	361822	outcome	TRUE	1.96e-12	0.011734	19267	1	62960250	met-c-872	Triglycerides in IDL || id:met-c-872	TRUE	reported	igd	2	TRUE	0.0026414	19267	6.24e-07	361822	TRUE	7.39e-12	0.00278823	53.8655	90.9225	51.0213
rs6756629	A	G	A	G	-0.131575	-0.130265	0.078223	0.0821788	gen_samplesize_finngen_R9_L12_ALOPECAREATA	2	43837951	0.190236	0.0994481	361822	outcome	TRUE	44065090	2	21558	0.0182	1.16011e-12	met-c-908	Phospholipids in medium LDL || id:met-c-908	TRUE	reported	igd	2	TRUE	0.00241871	21558	4.74207e-06	361822	TRUE	1.95119e-11	0.00249653	53.9499	97.5943	52.2642
rs17411024	A	G	A	G	-0.125322	-0.00759762	0.087358	0.100359	gen_samplesize_finngen_R9_L12_ALOPECAREATA	8	19994623	0.932732	0.0900108	361822	outcome	TRUE	8.18e-13	0.017366	21546	8	19852134	met-c-952	Triglycerides in very large VLDL || id:met-c-952	TRUE	reported	igd	2	TRUE	0.00241146	21546	1.97e-08	361822	TRUE	2.79e-12	0.00250431	54.0883	90.9225	52.0781
rs1883711	C	G	C	G	0.161785	0.0157406	0.05671	0.0620821	gen_samplesize_finngen_R9_L12_ALOPECAREATA	20	40551182	0.889118	0.112901	361822	outcome	TRUE	0.024745	39179822	20	19268	1.17001e-10	met-c-953	Total lipids in very small VLDL || id:met-c-953	TRUE	reported	igd	2	TRUE	0.00221385	19268	5.37223e-08	361822	TRUE	2.34557e-10	0.00280034	54.1029	87.8557	42.7466
rs1168002	G	A	G	A	0.077084	-0.0697624	0.697519	0.714514	gen_samplesize_finngen_R9_L12_ALOPECAREATA	1	62468637	0.245705	0.0600962	361822	outcome	TRUE	0.010645	62934308	1	21539	6.12068e-13	met-c-959	Phospholipids in chylomicrons and largest VLDL particles || id:met-c-959	TRUE	reported	igd	2	TRUE	0.00242882	21539	3.72439e-06	361822	TRUE	1.41036e-11	0.00250734	54.1362	87.8557	52.4369
rs174418	C	T	C	T	-0.090144	-0.0119043	0.562433	0.554677	gen_samplesize_finngen_R9_L12_ALOPECAREATA	15	58395404	0.827641	0.0546749	361822	outcome	TRUE	0.012535	58687603	15	13504	9.00949e-13	met-c-857	Omega-7, omega-9 and saturated fatty acids || id:met-c-857	TRUE	reported	igd	2	TRUE	0.00381563	13504	1.3102e-07	361822	TRUE	2.30279e-12	0.00399962	54.2198	87.8557	51.716
rs4382917	A	G	A	G	0.103616	-0.133947	0.246762	0.243245	gen_samplesize_finngen_R9_L12_ALOPECAREATA	11	62454004	0.0362869	0.063976	361822	outcome	TRUE	62221476	11	13547	0.015744	6.51929e-11	met-c-917	Other polyunsaturated fatty acids than 18:2 || id:met-c-917	TRUE	reported	igd	2	TRUE	0.00318756	13547	1.21153e-05	361822	TRUE	1.36044e-09	0.00399111	54.2763	97.5943	43.3135
rs116843064	A	G	A	G	-0.22268	-0.0265466	0.029194	0.0275284	gen_samplesize_finngen_R9_L12_ALOPECAREATA	19	8364439	0.872176	0.164993	361822	outcome	TRUE	8429323	19	19268	0.034938	2.80001e-10	met-c-941	Mean diameter for VLDL particles || id:met-c-941	TRUE	reported	igd	2	TRUE	0.00210407	19268	7.15475e-08	361822	TRUE	6.74881e-10	0.00281073	54.3041	97.5943	40.6225
rs3741298	T	C	T	C	-0.106412	-0.0146894	0.769882	0.768475	gen_samplesize_finngen_R9_L12_ALOPECAREATA	11	116786845	0.819623	0.0644189	361822	outcome	TRUE	0.014472	116657561	11	13516	2.75994e-13	met-c-937	Total phosphoglycerides || id:met-c-937	TRUE	reported	igd	2	TRUE	0.0039848	13516	1.43711e-07	361822	TRUE	7.44294e-13	0.00401223	54.4397	87.8557	54.066
rs4554975	G	A	G	A	-0.069135	0.0242299	0.644059	0.670524	gen_samplesize_finngen_R9_L12_ALOPECAREATA	12	46808031	0.678494	0.058453	361822	outcome	TRUE	0.009598	47201814	12	24792	6.12068e-13	met-c-840	Alanine || id:met-c-840	TRUE	reported	igd	2	TRUE	0.00208857	24792	4.74894e-07	361822	TRUE	6.84865e-12	0.00219144	54.4451	87.8557	51.8841
rs553741	C	G	C	G	0.073425	0.00466958	0.62601	0.638013	gen_samplesize_finngen_R9_L12_ALOPECAREATA	1	55054735	0.93435	0.0566877	361822	outcome	TRUE	7.35e-12	0.010557	21554	1	55520408	met-c-882	Free cholesterol in large LDL || id:met-c-882	TRUE	reported	igd	2	TRUE	0.00223947	21554	1.88e-08	361822	TRUE	1.64e-11	0.00252441	54.5437	90.9225	48.3734
rs553741	C	G	C	G	0.077665	0.00466958	0.624432	0.638013	gen_samplesize_finngen_R9_L12_ALOPECAREATA	1	55054735	0.93435	0.0566877	361822	outcome	TRUE	2.56e-12	0.010909	19272	1	55520408	met-c-881	Cholesterol esters in large VLDL || id:met-c-881	TRUE	reported	igd	2	TRUE	0.00262336	19272	1.88e-08	361822	TRUE	4.67e-12	0.00282914	54.6722	90.9225	50.6852
rs2980860	G	A	G	A	-0.075295	0.0106012	0.48076	0.465919	gen_samplesize_finngen_R9_L12_ALOPECAREATA	8	125473095	0.845473	0.0543937	361822	outcome	TRUE	126485337	8	19269	0.010295	5.9197e-13	met-c-870	Concentration of IDL particles || id:met-c-870	TRUE	reported	igd	2	TRUE	0.00276861	19269	1.04983e-07	361822	TRUE	1.45019e-12	0.00283047	54.6895	97.5943	53.4909
rs113531395	T	C	T	C	-0.235984	-0.0133608	0.026105	0.0136732	gen_samplesize_finngen_R9_L12_ALOPECAREATA	17	4983534	0.95499	0.236722	361822	outcome	TRUE	0.036341	4886829	17	19268	1.55998e-10	met-c-953	Total lipids in very small VLDL || id:met-c-953	TRUE	reported	igd	2	TRUE	0.00218389	19268	8.80431e-09	361822	TRUE	2.75136e-10	0.00283159	54.7084	87.8557	42.1669
rs79225634	T	C	T	C	0.078826	-0.016394	0.353218	0.357553	gen_samplesize_finngen_R9_L12_ALOPECAREATA	5	75323814	0.772079	0.056598	361822	outcome	TRUE	0.010826	74619639	5	19268	7.00971e-13	met-c-955	Phospholipids in very small VLDL || id:met-c-955	TRUE	reported	igd	2	TRUE	0.00274421	19268	2.31886e-07	361822	TRUE	2.12257e-12	0.00283903	54.8524	87.8557	53.0155
rs13234157	A	C	A	C	-0.108643	-0.137696	0.124814	0.127065	gen_samplesize_finngen_R9_L12_ALOPECAREATA	7	73557398	0.091262	0.0815357	361822	outcome	TRUE	72971728	7	21231	0.015294	1.98016e-12	met-c-951	Phospholipids in very large VLDL || id:met-c-951	TRUE	reported	igd	2	TRUE	0.00237138	21231	7.88227e-06	361822	TRUE	7.84518e-11	0.00257868	54.8843	97.5943	50.4616
rs553741	C	G	C	G	0.073671	0.00466958	0.626008	0.638013	gen_samplesize_finngen_R9_L12_ALOPECAREATA	1	55054735	0.93435	0.0566877	361822	outcome	TRUE	6.18e-12	0.010552	21551	1	55520408	met-c-880	Total cholesterol in large LDL || id:met-c-880	TRUE	reported	igd	2	TRUE	0.00225691	21551	1.88e-08	361822	TRUE	1.38e-11	0.00254135	54.9032	90.9225	48.7443
rs144064722	G	A	G	A	0.281423	0.250337	0.026353	0.0296281	gen_samplesize_finngen_R9_L12_ALOPECAREATA	4	72540456	0.120151	0.161078	361822	outcome	TRUE	1.37e-12	0.03939	13490	4	73406173	met-c-858	Free cholesterol || id:met-c-858	TRUE	reported	igd	2	TRUE	0.00377015	13490	6.68e-06	361822	TRUE	1.87e-11	0.00406425	55.0424	90.9225	51.0443
rs1260326	C	T	C	T	-0.078519	0.0154949	0.636562	0.650736	gen_samplesize_finngen_R9_L12_ALOPECAREATA	2	27508073	0.786397	0.0571786	361822	outcome	TRUE	27730940	2	19273	0.010609	1.90985e-13	met-c-921	Total lipids in small HDL || id:met-c-921	TRUE	reported	igd	2	TRUE	0.00283442	19273	2.02963e-07	361822	TRUE	8.86413e-13	0.00285266	55.131	97.5943	54.7773
rs4296389	T	C	T	C	-0.081658	0.00104603	0.320094	0.324476	gen_samplesize_finngen_R9_L12_ALOPECAREATA	2	20943234	0.9856	0.0579575	361822	outcome	TRUE	0.011066	21142994	2	18954	3.11028e-13	met-c-887	Cholesterol esters in large VLDL || id:met-c-887	TRUE	reported	igd	2	TRUE	0.00286494	18954	9.00278e-10	361822	TRUE	6.69381e-13	0.00290238	55.166	87.8557	54.4523
rs1883711	C	G	C	G	0.163623	0.0157406	0.05671	0.0620821	gen_samplesize_finngen_R9_L12_ALOPECAREATA	20	40551182	0.889118	0.112901	361822	outcome	TRUE	39179822	20	19268	0.024739	7.39946e-11	met-c-954	Concentration of very small VLDL particles || id:met-c-954	TRUE	reported	igd	2	TRUE	0.00226542	19268	5.37223e-08	361822	TRUE	1.44879e-10	0.00286433	55.3428	97.5943	43.7446
rs4296389	T	C	T	C	-0.07718	0.00104603	0.313073	0.324476	gen_samplesize_finngen_R9_L12_ALOPECAREATA	2	20943234	0.9856	0.0579575	361822	outcome	TRUE	21142994	2	21551	0.010565	5.08042e-13	met-c-923	Triglycerides in small HDL || id:met-c-923	TRUE	reported	igd	2	TRUE	0.00247041	21551	9.00278e-10	361822	TRUE	1.3449e-12	0.0025621	55.3525	97.5943	53.3667
rs67053123	A	T	A	T	0.10677	0.0506727	0.147378	0.164163	gen_samplesize_finngen_R9_L12_ALOPECAREATA	12	124869264	0.491005	0.0735761	361822	outcome	TRUE	0.014835	125353810	12	19270	9.81974e-13	met-c-865	Mean diameter for HDL particles || id:met-c-865	TRUE	reported	igd	2	TRUE	0.00268115	19270	1.31094e-06	361822	TRUE	7.14655e-12	0.00286495	55.3605	87.8557	51.7992
rs72660594	C	T	C	T	-0.205359	0.0363105	0.035214	0.0435096	gen_samplesize_finngen_R9_L12_ALOPECAREATA	1	55170567	0.78415	0.132561	361822	outcome	TRUE	0.028807	55636240	1	19268	2.14981e-12	met-c-929	Total lipids in small VLDL || id:met-c-929	TRUE	reported	igd	2	TRUE	0.00263085	19268	2.07367e-07	361822	TRUE	5.92495e-12	0.00286552	55.3658	87.8557	50.8196
rs182695896	C	A	C	A	0.315064	0.0916454	0.021085	0.0259425	gen_samplesize_finngen_R9_L12_ALOPECAREATA	4	73947510	0.595568	0.17266	361822	outcome	TRUE	1.82e-11	0.046512	13493	4	74813227	met-c-858	Free cholesterol || id:met-c-858	TRUE	reported	igd	2	TRUE	0.0033896	13493	7.79e-07	361822	TRUE	5.9e-11	0.00409776	55.5103	90.9225	45.8847
rs35909200	G	T	G	T	0.09068	-0.0610912	0.167551	0.16869	gen_samplesize_finngen_R9_L12_ALOPECAREATA	16	72122767	0.401292	0.0727869	361822	outcome	TRUE	0.012449	72156666	16	24147	3.36977e-13	met-c-846	3-hydroxybutyrate || id:met-c-846	TRUE	reported	igd	2	TRUE	0.00219267	24147	1.94696e-06	361822	TRUE	7.92138e-12	0.00229381	55.5114	87.8557	53.0584
rs2980860	G	A	G	A	-0.075876	0.0106012	0.48076	0.465919	gen_samplesize_finngen_R9_L12_ALOPECAREATA	8	125473095	0.845473	0.0543937	361822	outcome	TRUE	0.010278	126485337	8	19269	3.48017e-13	met-c-929	Total lipids in small VLDL || id:met-c-929	TRUE	reported	igd	2	TRUE	0.00282066	19269	1.04983e-07	361822	TRUE	8.93793e-13	0.00287432	55.5392	87.8557	54.4994
rs113531395	T	C	T	C	-0.237812	-0.0133608	0.026105	0.0136732	gen_samplesize_finngen_R9_L12_ALOPECAREATA	17	4983534	0.95499	0.236722	361822	outcome	TRUE	4886829	17	19268	0.03633	1.16001e-10	met-c-954	Concentration of very small VLDL particles || id:met-c-954	TRUE	reported	igd	2	TRUE	0.00221912	19268	8.80431e-09	361822	TRUE	1.97768e-10	0.00287563	55.5617	97.5943	42.8486
rs144064722	G	A	G	A	0.241631	0.250337	0.025283	0.0296281	gen_samplesize_finngen_R9_L12_ALOPECAREATA	4	72540456	0.120151	0.161078	361822	outcome	TRUE	0.034014	73406173	4	19266	2.81968e-12	met-c-895	Total cholesterol in LDL || id:met-c-895	TRUE	reported	igd	2	TRUE	0.00261281	19266	6.67547e-06	361822	TRUE	5.05236e-11	0.00287768	55.5956	87.8557	50.465
rs6756629	A	G	A	G	-0.133698	-0.130265	0.078233	0.0821788	gen_samplesize_finngen_R9_L12_ALOPECAREATA	2	43837951	0.190236	0.0994481	361822	outcome	TRUE	0.018212	44065090	2	21550	4.56983e-13	met-c-885	Phospholipids in large LDL || id:met-c-885	TRUE	reported	igd	2	TRUE	0.00249484	21550	4.74207e-06	361822	TRUE	9.21623e-12	0.00257805	55.6954	87.8557	53.8933
rs144064722	G	A	G	A	0.241981	0.250337	0.025283	0.0296281	gen_samplesize_finngen_R9_L12_ALOPECAREATA	4	72540456	0.120151	0.161078	361822	outcome	TRUE	0.034034	73406173	4	19266	2.72019e-12	met-c-883	Total lipids in large LDL || id:met-c-883	TRUE	reported	igd	2	TRUE	0.00261729	19266	6.67547e-06	361822	TRUE	4.85455e-11	0.00288602	55.7572	87.8557	50.5518
rs10889331	T	G	T	G	0.086319	-0.0700229	0.693034	0.714459	gen_samplesize_finngen_R9_L12_ALOPECAREATA	1	62477336	0.243898	0.0600901	361822	outcome	TRUE	62943007	1	17570	0.011789	3.80978e-13	met-c-886	Total cholesterol in large VLDL || id:met-c-886	TRUE	reported	igd	2	TRUE	0.00304238	17570	3.75301e-06	361822	TRUE	5.35321e-12	0.00317021	55.8713	97.5943	53.6116
rs2980860	G	A	G	A	-0.0762	0.0106012	0.48076	0.465919	gen_samplesize_finngen_R9_L12_ALOPECAREATA	8	125473095	0.845473	0.0543937	361822	outcome	TRUE	0.010276	126485337	8	19269	2.72019e-13	met-c-930	Concentration of small VLDL particles || id:met-c-930	TRUE	reported	igd	2	TRUE	0.00284584	19269	1.04983e-07	361822	TRUE	7.0728e-13	0.00289892	56.0159	87.8557	54.9872
rs16940472	A	C	A	C	0.130913	0.0445913	0.093336	0.124351	gen_samplesize_finngen_R9_L12_ALOPECAREATA	15	58543118	0.591184	0.0830192	361822	outcome	TRUE	58835317	15	19268	0.020533	3.09999e-10	met-c-878	Concentration of large HDL particles || id:met-c-878	TRUE	reported	igd	2	TRUE	0.00210549	19268	7.97352e-07	361822	TRUE	1.13349e-09	0.00290062	56.0459	97.5943	40.65
rs439401	C	T	C	T	0.082477	0.0363373	0.691561	0.711999	gen_samplesize_finngen_R9_L12_ALOPECAREATA	19	44911194	0.544927	0.0600239	361822	outcome	TRUE	0.011273	45414451	19	19273	5.39014e-13	met-c-913	Concentration of medium VLDL particles || id:met-c-913	TRUE	reported	igd	2	TRUE	0.00276999	19273	1.01289e-06	361822	TRUE	2.76177e-12	0.00290199	56.087	87.8557	53.5287
rs185567543	T	A	T	A	0.287774	0.134157	0.017852	0.0217748	gen_samplesize_finngen_R9_L12_ALOPECAREATA	4	74124284	0.476135	0.188282	361822	outcome	TRUE	74990001	4	19270	0.0418	7.85055e-12	met-c-921	Total lipids in small HDL || id:met-c-921	TRUE	reported	igd	2	TRUE	0.00245384	19270	1.40319e-06	361822	TRUE	5.94482e-11	0.002904	56.1173	97.5943	47.397
rs79225634	T	C	T	C	0.095374	-0.016394	0.351642	0.357553	gen_samplesize_finngen_R9_L12_ALOPECAREATA	5	75323814	0.772079	0.056598	361822	outcome	TRUE	0.012939	74619639	5	13494	2.77971e-13	met-c-853	Free cholesterol to esterified cholesterol ratio || id:met-c-853	TRUE	reported	igd	2	TRUE	0.00401085	13494	2.31886e-07	361822	TRUE	7.10905e-13	0.00414768	56.1936	87.8557	54.3324
rs75679663	A	C	A	C	-0.295917	0.404205	0.022988	0.0274365	gen_samplesize_finngen_R9_L12_ALOPECAREATA	17	4764677	0.0149207	0.166046	361822	outcome	TRUE	4667972	17	14240	0.043116	6.98072e-12	met-c-848	Average number of methylene groups in a fatty acid chain || id:met-c-848	TRUE	reported	igd	2	TRUE	0.00329746	14240	1.63775e-05	361822	TRUE	3.98752e-10	0.00393343	56.2253	97.5943	47.1046
rs2980853	C	A	C	A	-0.072197	0.0179023	0.487051	0.469758	gen_samplesize_finngen_R9_L12_ALOPECAREATA	8	125466108	0.742139	0.0544105	361822	outcome	TRUE	0.009825	126478350	8	21557	4.07005e-13	met-c-932	Triglycerides in small VLDL || id:met-c-932	TRUE	reported	igd	2	TRUE	0.00249884	21557	2.99199e-07	361822	TRUE	1.69426e-12	0.00260446	56.2856	87.8557	53.9974
rs633695	G	A	G	A	-0.083851	0.0105147	0.293077	0.305023	gen_samplesize_finngen_R9_L12_ALOPECAREATA	15	58433640	0.859078	0.0592216	361822	outcome	TRUE	0.011354	58725839	15	19272	2.25009e-13	met-c-922	Concentration of small HDL particles || id:met-c-922	TRUE	reported	igd	2	TRUE	0.00282234	19272	8.71246e-08	361822	TRUE	8.51991e-13	0.0029134	56.3053	87.8557	54.5404
rs247617	A	C	A	C	-0.084256	0.0383027	0.288773	0.278894	gen_samplesize_finngen_R9_L12_ALOPECAREATA	16	56956804	0.527303	0.0605932	361822	outcome	TRUE	4.51e-13	0.011466	19268	16	56990716	met-c-872	Triglycerides in IDL || id:met-c-872	TRUE	reported	igd	2	TRUE	0.00279493	19268	1.1e-06	361822	TRUE	2.31e-12	0.00291606	56.3451	90.9225	53.998
rs74617384	T	A	T	A	-0.196718	0.131257	0.03993	0.0464537	gen_samplesize_finngen_R9_L12_ALOPECAREATA	6	160576086	0.311921	0.129803	361822	outcome	TRUE	160997118	6	18953	0.028453	7.18952e-12	met-c-950	Concentration of very large VLDL particles || id:met-c-950	TRUE	reported	igd	2	TRUE	0.00251597	18953	2.82606e-06	361822	TRUE	7.46733e-11	0.00296702	56.3953	97.5943	47.8005
rs16940472	A	C	A	C	0.131386	0.0445913	0.093336	0.124351	gen_samplesize_finngen_R9_L12_ALOPECAREATA	15	58543118	0.591184	0.0830192	361822	outcome	TRUE	58835317	15	19268	0.020535	2.65003e-10	met-c-877	Total lipids in large HDL || id:met-c-877	TRUE	reported	igd	2	TRUE	0.00212029	19268	7.97352e-07	361822	TRUE	9.88876e-10	0.00292162	56.4529	97.5943	40.9363
rs142130958	A	G	A	G	-0.12641	-0.104705	0.101869	0.101664	gen_samplesize_finngen_R9_L12_ALOPECAREATA	19	11079976	0.244482	0.0899639	361822	outcome	TRUE	0.017273	11190652	19	19272	5.49035e-13	met-c-930	Concentration of small VLDL particles || id:met-c-930	TRUE	reported	igd	2	TRUE	0.00277166	19272	3.74373e-06	361822	TRUE	6.61439e-12	0.00292398	56.5104	87.8557	53.5584
rs190934192	A	G	A	G	-0.250017	0.00621677	0.023981	0.00509989	gen_samplesize_finngen_R9_L12_ALOPECAREATA	1	54868328	0.987633	0.401061	361822	outcome	TRUE	0.040024	55334001	1	19270	6.72001e-10	met-c-927	Total cholesterol in small VLDL || id:met-c-927	TRUE	reported	igd	2	TRUE	0.00202108	19270	6.64074e-10	361822	TRUE	1.19418e-09	0.00292614	56.5463	87.8557	39.021
rs10455872	G	A	G	A	-0.193641	0.132995	0.040742	0.0464793	gen_samplesize_finngen_R9_L12_ALOPECAREATA	6	160589086	0.305149	0.129693	361822	outcome	TRUE	0.027872	161010118	6	19272	4.81948e-12	met-c-960	Triglycerides in chylomicrons and largest VLDL particles || id:met-c-960	TRUE	reported	igd	2	TRUE	0.00249856	19272	2.90632e-06	361822	TRUE	6.31849e-11	0.00293091	56.6446	87.8557	48.2679
rs673548	A	G	A	G	-0.086992	-0.0141923	0.262803	0.26742	gen_samplesize_finngen_R9_L12_ALOPECAREATA	2	21014672	0.816869	0.0612863	361822	outcome	TRUE	0.011613	21237544	2	19273	1.50003e-13	met-c-913	Concentration of medium VLDL particles || id:met-c-913	TRUE	reported	igd	2	TRUE	0.00290337	19273	1.48213e-07	361822	TRUE	4.38004e-13	0.00293226	56.6738	87.8557	56.1138
rs2980875	G	A	G	A	-0.072502	0.0101885	0.484526	0.465946	gen_samplesize_finngen_R9_L12_ALOPECAREATA	8	125469505	0.851366	0.0543749	361822	outcome	TRUE	126481747	8	21559	0.009787	2.60016e-13	met-c-928	Free cholesterol in small VLDL || id:met-c-928	TRUE	reported	igd	2	TRUE	0.00253927	21559	9.70356e-08	361822	TRUE	8.73706e-13	0.00262575	56.7524	97.5943	54.8783
rs182695896	C	A	C	A	0.318716	0.0916454	0.021085	0.0259425	gen_samplesize_finngen_R9_L12_ALOPECAREATA	4	73947510	0.595568	0.17266	361822	outcome	TRUE	0.046608	74813227	4	13493	1.22999e-11	met-c-853	Free cholesterol to esterified cholesterol ratio || id:met-c-853	TRUE	reported	igd	2	TRUE	0.00345414	13493	7.78655e-07	361822	TRUE	3.85743e-11	0.0041933	56.8101	87.8557	46.7613
rs144064722	G	A	G	A	0.248859	0.250337	0.025327	0.0296281	gen_samplesize_finngen_R9_L12_ALOPECAREATA	4	72540456	0.120151	0.161078	361822	outcome	TRUE	0.03462	73406173	4	18559	1.53993e-12	met-c-904	Total cholesterol in medium LDL || id:met-c-904	TRUE	reported	igd	2	TRUE	0.00277675	18559	6.67547e-06	361822	TRUE	2.66337e-11	0.00305759	56.9137	87.8557	51.6717
rs2980860	G	A	G	A	-0.076852	0.0106012	0.48076	0.465919	gen_samplesize_finngen_R9_L12_ALOPECAREATA	8	125473095	0.845473	0.0543937	361822	outcome	TRUE	126485337	8	19269	0.010275	1.9002e-13	met-c-925	Total lipids in small LDL || id:met-c-925	TRUE	reported	igd	2	TRUE	0.00289517	19269	1.04983e-07	361822	TRUE	4.47157e-13	0.00294874	56.9814	97.5943	55.9431
rs183130	T	C	T	C	-0.093587	0.0398542	0.283421	0.279259	gen_samplesize_finngen_R9_L12_ALOPECAREATA	16	56957451	0.510819	0.060609	361822	outcome	TRUE	0.01265	56991363	16	15986	2.9902e-13	met-c-955	Phospholipids in very small VLDL || id:met-c-955	TRUE	reported	igd	2	TRUE	0.00341256	15986	1.19504e-06	361822	TRUE	1.24397e-12	0.0035576	57.0677	87.8557	54.7331
rs79225634	T	C	T	C	0.096057	-0.016394	0.35159	0.357553	gen_samplesize_finngen_R9_L12_ALOPECAREATA	5	75323814	0.772079	0.056598	361822	outcome	TRUE	74619639	5	13523	0.012933	1.65997e-13	met-c-893	18:2, linoleic acid (LA) || id:met-c-893	TRUE	reported	igd	2	TRUE	0.00406333	13523	2.31886e-07	361822	TRUE	4.75614e-13	0.00420702	57.1234	97.5943	55.1645
rs72999033	T	C	T	C	-0.160467	0.0206989	0.061184	0.0639861	gen_samplesize_finngen_R9_L12_ALOPECAREATA	19	19255823	0.852456	0.111293	361822	outcome	TRUE	19366632	19	19270	0.021383	1.17004e-13	met-c-912	Total lipids in medium VLDL || id:met-c-912	TRUE	reported	igd	2	TRUE	0.00291427	19270	9.56018e-08	361822	TRUE	3.68408e-13	0.00295815	57.1667	97.5943	56.3163
rs182695896	C	A	C	A	0.280353	0.0916454	0.019221	0.0259425	gen_samplesize_finngen_R9_L12_ALOPECAREATA	4	73947510	0.595568	0.17266	361822	outcome	TRUE	74813227	4	19268	0.040854	1.49005e-11	met-c-908	Phospholipids in medium LDL || id:met-c-908	TRUE	reported	igd	2	TRUE	0.00243831	19268	7.78655e-07	361822	TRUE	5.22522e-11	0.00296338	57.2622	97.5943	47.0914
rs17145738	T	C	T	C	-0.109965	-0.135017	0.125425	0.127555	gen_samplesize_finngen_R9_L12_ALOPECAREATA	7	73568544	0.0972971	0.0814284	361822	outcome	TRUE	0.015025	72982874	7	21548	4.33012e-13	met-c-909	Total cholesterol in medium VLDL || id:met-c-909	TRUE	reported	igd	2	TRUE	0.0024799	21548	7.59852e-06	361822	TRUE	1.8938e-11	0.0026529	57.3113	87.8557	53.5649
rs3741298	T	C	T	C	-0.091751	-0.0146894	0.771465	0.768475	gen_samplesize_finngen_R9_L12_ALOPECAREATA	11	116786845	0.819623	0.0644189	361822	outcome	TRUE	116657561	11	19269	0.012192	1.38007e-13	met-c-907	Concentration of medium LDL particles || id:met-c-907	TRUE	reported	igd	2	TRUE	0.00293078	19269	1.43711e-07	361822	TRUE	3.39399e-13	0.00296839	57.3622	97.5943	56.6333
rs28929474	T	C	T	C	-0.286434	0.197908	0.018453	0.0196889	gen_samplesize_finngen_R9_L12_ALOPECAREATA	14	94378610	0.311233	0.195437	361822	outcome	TRUE	0.038711	94844947	14	19267	2.74031e-13	met-c-863	Glycoprotein acetyls || id:met-c-863	TRUE	reported	igd	2	TRUE	0.00283386	19267	2.83413e-06	361822	TRUE	2.98194e-12	0.00297206	57.4274	87.8557	54.7495
rs439401	C	T	C	T	0.084263	0.0363373	0.691322	0.711999	gen_samplesize_finngen_R9_L12_ALOPECAREATA	19	44911194	0.544927	0.0600239	361822	outcome	TRUE	2.96e-13	0.011366	18960	19	45414451	met-c-890	Concentration of large VLDL particles || id:met-c-890	TRUE	reported	igd	2	TRUE	0.00289074	18960	1.01e-06	361822	TRUE	1.36e-12	0.00303033	57.6236	90.9225	54.9615
rs75551077	C	G	C	G	0.137544	-0.0325602	0.086418	0.0874998	gen_samplesize_finngen_R9_L12_ALOPECAREATA	8	19982897	0.734482	0.0959993	361822	outcome	TRUE	0.018378	19840408	8	19268	1.20005e-13	met-c-865	Mean diameter for HDL particles || id:met-c-865	TRUE	reported	igd	2	TRUE	0.00289891	19268	3.1794e-07	361822	TRUE	5.49092e-13	0.00298721	57.7239	87.8557	56.0127
rs629301	T	G	T	G	0.090052	0.0266653	0.779917	0.785475	gen_samplesize_finngen_R9_L12_ALOPECAREATA	1	109275684	0.686796	0.0661332	361822	outcome	TRUE	109818306	1	20690	0.012193	3.55959e-13	met-c-843	Apolipoprotein B || id:met-c-843	TRUE	reported	igd	2	TRUE	0.00262968	20690	4.49326e-07	361822	TRUE	1.38081e-12	0.00278389	57.7538	97.5943	54.5463
rs72999033	T	C	T	C	-0.154882	0.0206989	0.059264	0.0639861	gen_samplesize_finngen_R9_L12_ALOPECAREATA	19	19255823	0.852456	0.111293	361822	outcome	TRUE	0.021006	19366632	19	21555	3.39e-13	met-c-932	Triglycerides in small VLDL || id:met-c-932	TRUE	reported	igd	2	TRUE	0.00251602	21555	9.56018e-08	361822	TRUE	1.11341e-12	0.0026748	57.8045	87.8557	54.3645
rs439401	C	T	C	T	0.079744	0.0363373	0.690914	0.711999	gen_samplesize_finngen_R9_L12_ALOPECAREATA	19	44911194	0.544927	0.0600239	361822	outcome	TRUE	45414451	19	21241	0.01113	1.17004e-12	met-c-915	Triglycerides in medium VLDL || id:met-c-915	TRUE	reported	igd	2	TRUE	0.00241114	21241	1.01289e-06	361822	TRUE	9.24346e-12	0.002716	57.8422	97.5943	51.3341
rs553741	C	G	C	G	0.07988	0.00466958	0.624432	0.638013	gen_samplesize_finngen_R9_L12_ALOPECAREATA	1	55054735	0.93435	0.0566877	361822	outcome	TRUE	0.010918	55520408	1	19272	5.67022e-13	met-c-867	Total cholesterol in IDL || id:met-c-867	TRUE	reported	igd	2	TRUE	0.00277015	19272	1.87536e-08	361822	TRUE	1.18604e-12	0.00299281	57.8447	87.8557	53.5291
rs1168041	C	T	C	T	0.087015	-0.0292302	0.727042	0.733519	gen_samplesize_finngen_R9_L12_ALOPECAREATA	1	62494579	0.634775	0.0615351	361822	outcome	TRUE	2.52e-13	0.011727	19267	1	62960250	met-c-910	Cholesterol esters in medium VLDL || id:met-c-910	TRUE	reported	igd	2	TRUE	0.00284974	19267	6.24e-07	361822	TRUE	1.08e-12	0.0030052	58.0697	90.9225	55.0572
rs72999033	T	C	T	C	-0.161821	0.0206989	0.061184	0.0639861	gen_samplesize_finngen_R9_L12_ALOPECAREATA	19	19255823	0.852456	0.111293	361822	outcome	TRUE	0.021389	19366632	19	19270	8.91046e-14	met-c-930	Concentration of small VLDL particles || id:met-c-930	TRUE	reported	igd	2	TRUE	0.00296186	19270	9.56018e-08	361822	TRUE	2.36717e-13	0.00300828	58.1384	87.8557	57.2386
rs72660594	C	T	C	T	-0.210457	0.0363105	0.035214	0.0435096	gen_samplesize_finngen_R9_L12_ALOPECAREATA	1	55170567	0.78415	0.132561	361822	outcome	TRUE	55636240	1	19268	0.028809	5.52968e-13	met-c-931	Phospholipids in small VLDL || id:met-c-931	TRUE	reported	igd	2	TRUE	0.00276234	19268	2.07367e-07	361822	TRUE	1.7491e-12	0.00300956	58.1572	97.5943	53.3667
rs1883711	C	G	C	G	0.167796	0.0157406	0.05671	0.0620821	gen_samplesize_finngen_R9_L12_ALOPECAREATA	20	40551182	0.889118	0.112901	361822	outcome	TRUE	0.024739	39179822	20	19268	2.26986e-11	met-c-955	Phospholipids in very small VLDL || id:met-c-955	TRUE	reported	igd	2	TRUE	0.00238216	19268	5.37223e-08	361822	TRUE	4.87057e-11	0.0030123	58.2103	87.8557	46.0044
rs72999033	T	C	T	C	-0.156514	0.0206989	0.059373	0.0639861	gen_samplesize_finngen_R9_L12_ALOPECAREATA	19	19255823	0.852456	0.111293	361822	outcome	TRUE	19366632	19	21235	0.021142	2.1702e-13	met-c-888	Free cholesterol in large VLDL || id:met-c-888	TRUE	reported	igd	2	TRUE	0.00257444	21235	9.56018e-08	361822	TRUE	8.8149e-13	0.00273617	58.2565	97.5943	54.8043
rs964184	C	G	C	G	-0.10649	-0.0278824	0.861771	0.854959	gen_samplesize_finngen_R9_L12_ALOPECAREATA	11	116778201	0.717903	0.0771806	361822	outcome	TRUE	6.69e-14	0.014018	21554	11	116648917	met-c-924	Total cholesterol in small LDL || id:met-c-924	TRUE	reported	igd	2	TRUE	0.00267052	21554	3.61e-07	361822	TRUE	3.08e-13	0.00270171	58.385	90.9225	57.7093
rs13234157	A	C	A	C	-0.111298	-0.137696	0.124834	0.127065	gen_samplesize_finngen_R9_L12_ALOPECAREATA	7	73557398	0.091262	0.0815357	361822	outcome	TRUE	3.23e-13	0.015155	21542	7	72971728	met-c-952	Triglycerides in very large VLDL || id:met-c-952	TRUE	reported	igd	2	TRUE	0.00249765	21542	7.88e-06	361822	TRUE	1.68e-11	0.00270662	58.4589	90.9225	53.934
rs73216231	T	A	T	A	0.120814	0.052347	0.117647	0.111033	gen_samplesize_finngen_R9_L12_ALOPECAREATA	12	95990659	0.547083	0.0869352	361822	outcome	TRUE	0.016102	96384437	12	19239	8.93923e-14	met-c-866	Histidine || id:met-c-866	TRUE	reported	igd	2	TRUE	0.00291789	19239	1.00207e-06	361822	TRUE	7.38174e-13	0.00303031	58.4714	87.8557	56.2957
rs261334	C	G	C	G	-0.110247	-0.0692828	0.769129	0.766959	gen_samplesize_finngen_R9_L12_ALOPECAREATA	15	58434545	0.281023	0.0642684	361822	outcome	TRUE	58726744	15	13498	0.014749	1.44012e-13	met-c-852	22:6, docosahexaenoic acid || id:met-c-852	TRUE	reported	igd	2	TRUE	0.00412296	13498	3.2119e-06	361822	TRUE	1.00719e-12	0.0043165	58.5081	97.5943	55.8738
rs1260326	C	T	C	T	-0.081056	0.0154949	0.636562	0.650736	gen_samplesize_finngen_R9_L12_ALOPECAREATA	2	27508073	0.786397	0.0571786	361822	outcome	TRUE	27730940	2	19273	0.010652	6.59933e-14	met-c-956	Triglycerides in very small VLDL || id:met-c-956	TRUE	reported	igd	2	TRUE	0.00299572	19273	2.02963e-07	361822	TRUE	1.98591e-13	0.00303998	58.7622	97.5943	57.9039
rs13234157	A	C	A	C	-0.119913	-0.137696	0.122768	0.127065	gen_samplesize_finngen_R9_L12_ALOPECAREATA	7	73557398	0.091262	0.0815357	361822	outcome	TRUE	1.43e-13	0.015961	18954	7	72971728	met-c-890	Concentration of large VLDL particles || id:met-c-890	TRUE	reported	igd	2	TRUE	0.00296938	18954	7.88e-06	361822	TRUE	3.84e-12	0.00309715	58.8795	90.9225	56.4433
rs79225634	T	C	T	C	0.078118	-0.016394	0.336963	0.357553	gen_samplesize_finngen_R9_L12_ALOPECAREATA	5	75323814	0.772079	0.056598	361822	outcome	TRUE	0.010472	74619639	5	21552	1.69005e-13	met-c-927	Total cholesterol in small VLDL || id:met-c-927	TRUE	reported	igd	2	TRUE	0.00257558	21552	2.31886e-07	361822	TRUE	7.22758e-13	0.00272679	58.9231	87.8557	55.6472
rs1260326	C	T	C	T	-0.096804	0.0154949	0.636884	0.650736	gen_samplesize_finngen_R9_L12_ALOPECAREATA	2	27508073	0.786397	0.0571786	361822	outcome	TRUE	0.012677	27730940	2	13544	3.36977e-14	met-c-855	Omega-3 fatty acids || id:met-c-855	TRUE	reported	igd	2	TRUE	0.00428751	13544	2.02963e-07	361822	TRUE	1.0063e-13	0.00433433	58.9511	87.8557	58.3114
rs144064722	G	A	G	A	0.249005	0.250337	0.025283	0.0296281	gen_samplesize_finngen_R9_L12_ALOPECAREATA	4	72540456	0.120151	0.161078	361822	outcome	TRUE	73406173	4	19266	0.034034	6.14045e-13	met-c-884	Concentration of large LDL particles || id:met-c-884	TRUE	reported	igd	2	TRUE	0.00277101	19266	6.67547e-06	361822	TRUE	1.23419e-11	0.003056	59.0512	97.5943	53.5291
rs2575876	A	G	A	G	-0.099928	-0.0475146	0.188864	0.191185	gen_samplesize_finngen_R9_L12_ALOPECAREATA	9	104903458	0.492947	0.0693006	361822	outcome	TRUE	107665739	9	19273	0.013199	6.27047e-14	met-c-946	Concentration of very large HDL particles || id:met-c-946	TRUE	reported	igd	2	TRUE	0.0029655	19273	1.29923e-06	361822	TRUE	5.23862e-13	0.00305948	59.1401	97.5943	57.3182
rs2575876	A	G	A	G	-0.09996	-0.0475146	0.188864	0.191185	gen_samplesize_finngen_R9_L12_ALOPECAREATA	9	104903458	0.492947	0.0693006	361822	outcome	TRUE	0.013174	107665739	9	19273	3.93007e-14	met-c-943	Cholesterol esters in very large HDL || id:met-c-943	TRUE	reported	igd	2	TRUE	0.00297864	19273	1.29923e-06	361822	TRUE	4.64493e-13	0.00306144	59.1781	87.8557	57.5728
rs72660594	C	T	C	T	-0.212291	0.0363105	0.035214	0.0435096	gen_samplesize_finngen_R9_L12_ALOPECAREATA	1	55170567	0.78415	0.132561	361822	outcome	TRUE	3.77e-13	0.028823	19268	1	55636240	met-c-910	Cholesterol esters in medium VLDL || id:met-c-910	TRUE	reported	igd	2	TRUE	0.00280784	19268	2.07e-07	361822	TRUE	1.15e-12	0.00306224	59.1784	90.9225	54.2481
rs1042034	T	C	T	C	0.088959	0.012638	0.737718	0.732232	gen_samplesize_finngen_R9_L12_ALOPECAREATA	2	21002409	0.836497	0.0612376	361822	outcome	TRUE	21225281	2	19272	0.011603	3.44033e-14	met-c-912	Total lipids in medium VLDL || id:met-c-912	TRUE	reported	igd	2	TRUE	0.00304113	19272	1.17714e-07	361822	TRUE	1.1698e-13	0.00306245	59.1946	97.5943	58.7813
rs72999033	T	C	T	C	-0.163376	0.0206989	0.061184	0.0639861	gen_samplesize_finngen_R9_L12_ALOPECAREATA	19	19255823	0.852456	0.111293	361822	outcome	TRUE	0.02139	19366632	19	19270	5.22998e-14	met-c-929	Total lipids in small VLDL || id:met-c-929	TRUE	reported	igd	2	TRUE	0.0030186	19270	9.56018e-08	361822	TRUE	1.39701e-13	0.00306637	59.2646	87.8557	58.3385
rs12226389	C	T	C	T	0.120066	-0.0468128	0.186087	0.177062	gen_samplesize_finngen_R9_L12_ALOPECAREATA	11	62056158	0.513561	0.0716556	361822	outcome	TRUE	0.016295	61823630	11	13527	2.14981e-13	met-c-847	Average number of methylene groups per double bond || id:met-c-847	TRUE	reported	igd	2	TRUE	0.00399811	13527	1.1796e-06	361822	TRUE	1.20145e-12	0.00436681	59.3201	87.8557	54.2914
rs144064722	G	A	G	A	0.24965	0.250337	0.025283	0.0296281	gen_samplesize_finngen_R9_L12_ALOPECAREATA	4	72540456	0.120151	0.161078	361822	outcome	TRUE	5.03e-13	0.034043	19266	4	73406173	met-c-872	Triglycerides in IDL || id:met-c-872	TRUE	reported	igd	2	TRUE	0.00278388	19266	6.68e-06	361822	TRUE	1.1e-11	0.00307185	59.3585	90.9225	53.7784
rs144064722	G	A	G	A	0.249694	0.250337	0.025283	0.0296281	gen_samplesize_finngen_R9_L12_ALOPECAREATA	4	72540456	0.120151	0.161078	361822	outcome	TRUE	73406173	4	19266	0.034015	5.31007e-13	met-c-905	Cholesterol esters in medium LDL || id:met-c-905	TRUE	reported	igd	2	TRUE	0.00278943	19266	6.67547e-06	361822	TRUE	1.04737e-11	0.00307293	59.3795	97.5943	53.8859
rs113531395	T	C	T	C	-0.2459	-0.0133608	0.026105	0.0136732	gen_samplesize_finngen_R9_L12_ALOPECAREATA	17	4983534	0.95499	0.236722	361822	outcome	TRUE	2.44e-11	0.036281	19268	17	4886829	met-c-872	Triglycerides in IDL || id:met-c-872	TRUE	reported	igd	2	TRUE	0.00237866	19268	8.8e-09	361822	TRUE	4.44e-11	0.00307456	59.4171	90.9225	45.9366
rs150617279	A	T	A	T	-0.125254	-0.0567826	0.110688	0.121942	gen_samplesize_finngen_R9_L12_ALOPECAREATA	19	20028425	0.496628	0.0835277	361822	outcome	TRUE	0.017274	20139234	19	19271	8.97016e-13	met-c-953	Total lipids in very small VLDL || id:met-c-953	TRUE	reported	igd	2	TRUE	0.00272116	19271	1.27725e-06	361822	TRUE	4.87819e-12	0.00308864	59.6995	87.8557	52.5772
rs2980853	C	A	C	A	-0.074396	0.0179023	0.487034	0.469758	gen_samplesize_finngen_R9_L12_ALOPECAREATA	8	125466108	0.742139	0.0544105	361822	outcome	TRUE	126478350	8	21544	0.009824	7.06968e-14	met-c-934	Serum total triglycerides || id:met-c-934	TRUE	reported	igd	2	TRUE	0.00265511	21544	2.99199e-07	361822	TRUE	3.44826e-13	0.00276552	59.7401	97.5943	57.3486
rs150617279	A	T	A	T	-0.125299	-0.0567826	0.110688	0.121942	gen_samplesize_finngen_R9_L12_ALOPECAREATA	19	20028425	0.496628	0.0835277	361822	outcome	TRUE	20139234	19	19271	0.01727	9.0803e-13	met-c-954	Concentration of very small VLDL particles || id:met-c-954	TRUE	reported	igd	2	TRUE	0.00272437	19271	1.27725e-06	361822	TRUE	4.73687e-12	0.00309086	59.7425	97.5943	52.6394
rs964184	C	G	C	G	-0.107722	-0.0278824	0.861774	0.854959	gen_samplesize_finngen_R9_L12_ALOPECAREATA	11	116778201	0.717903	0.0771806	361822	outcome	TRUE	116648917	11	21556	0.014017	4.08978e-14	met-c-908	Phospholipids in medium LDL || id:met-c-908	TRUE	reported	igd	2	TRUE	0.00273264	21556	3.60704e-07	361822	TRUE	1.62249e-13	0.00276453	59.752	97.5943	59.0607
rs79225634	T	C	T	C	0.078766	-0.016394	0.33695	0.357553	gen_samplesize_finngen_R9_L12_ALOPECAREATA	5	75323814	0.772079	0.056598	361822	outcome	TRUE	74619639	5	21554	0.010485	1.21004e-13	met-c-871	Phospholipids in IDL || id:met-c-871	TRUE	reported	igd	2	TRUE	0.00261166	21554	2.31886e-07	361822	TRUE	4.97335e-13	0.00277217	59.9118	97.5943	56.434
rs10455872	G	A	G	A	-0.199277	0.132995	0.040742	0.0464793	gen_samplesize_finngen_R9_L12_ALOPECAREATA	6	160589086	0.305149	0.129693	361822	outcome	TRUE	161010118	6	19272	0.027823	1.33999e-12	met-c-941	Mean diameter for VLDL particles || id:met-c-941	TRUE	reported	igd	2	TRUE	0.00265503	19272	2.90632e-06	361822	TRUE	1.52998e-11	0.003104	60.0004	97.5943	51.2987
rs2980875	G	A	G	A	-0.074575	0.0101885	0.484515	0.465946	gen_samplesize_finngen_R9_L12_ALOPECAREATA	8	125469505	0.851366	0.0543749	361822	outcome	TRUE	126481747	8	21551	0.009795	5.65979e-14	met-c-931	Phospholipids in small VLDL || id:met-c-931	TRUE	reported	igd	2	TRUE	0.00268277	21551	9.70356e-08	361822	TRUE	2.00281e-13	0.00277805	60.0309	97.5943	57.9666
rs2575876	A	G	A	G	-0.100831	-0.0475146	0.188864	0.191185	gen_samplesize_finngen_R9_L12_ALOPECAREATA	9	104903458	0.492947	0.0693006	361822	outcome	TRUE	0.013164	107665739	9	19273	2.45019e-14	met-c-945	Total lipids in very large HDL || id:met-c-945	TRUE	reported	igd	2	TRUE	0.0030352	19273	1.29923e-06	361822	TRUE	2.76685e-13	0.00311502	60.2172	87.8557	58.6695
rs72999033	T	C	T	C	-0.158173	0.0206989	0.059269	0.0639861	gen_samplesize_finngen_R9_L12_ALOPECAREATA	19	19255823	0.852456	0.111293	361822	outcome	TRUE	19366632	19	21548	0.02101	1.07004e-13	met-c-931	Phospholipids in small VLDL || id:met-c-931	TRUE	reported	igd	2	TRUE	0.00262364	21548	9.56018e-08	361822	TRUE	3.69218e-13	0.00278989	60.2792	97.5943	56.6777
rs2160387	C	T	C	T	-0.071001	-0.0165251	0.40317	0.417825	gen_samplesize_finngen_R9_L12_ALOPECAREATA	2	64993776	0.764386	0.0551339	361822	outcome	TRUE	0.009603	65220910	2	24793	1.49005e-13	met-c-840	Alanine || id:met-c-840	TRUE	reported	igd	2	TRUE	0.00220021	24793	2.48289e-07	361822	TRUE	1.50545e-12	0.00242604	60.2902	87.8557	54.6657
rs145717049	T	C	T	C	-0.229318	0.0382363	0.044107	0.0525764	gen_samplesize_finngen_R9_L12_ALOPECAREATA	19	19019287	0.755946	0.123022	361822	outcome	TRUE	19130096	19	13542	0.032694	3.37987e-12	met-c-917	Other polyunsaturated fatty acids than 18:2 || id:met-c-917	TRUE	reported	igd	2	TRUE	0.00362032	13542	2.66989e-07	361822	TRUE	8.91806e-12	0.00443428	60.3076	97.5943	49.1972
rs10083777	T	C	T	C	-0.10606	-0.0398342	0.172891	0.169029	gen_samplesize_finngen_R9_L12_ALOPECAREATA	16	81031677	0.583355	0.0726252	361822	outcome	TRUE	81065282	16	18732	0.014526	2.9703e-13	met-c-862	Glycoproteins || id:met-c-862	TRUE	reported	igd	2	TRUE	0.00283817	18732	8.31466e-07	361822	TRUE	2.66761e-12	0.00321713	60.4513	97.5943	53.3103
rs34346326	C	T	C	T	-0.098912	-0.137228	0.173134	0.178072	gen_samplesize_finngen_R9_L12_ALOPECAREATA	7	73601851	0.0532427	0.070994	361822	outcome	TRUE	73016181	7	21539	0.013061	7.07946e-14	met-c-934	Serum total triglycerides || id:met-c-934	TRUE	reported	igd	2	TRUE	0.00265586	21539	1.03263e-05	361822	TRUE	5.35962e-12	0.00280121	60.4991	97.5943	57.3515
rs1260326	C	T	C	T	-0.082986	0.0154949	0.636812	0.650736	gen_samplesize_finngen_R9_L12_ALOPECAREATA	2	27508073	0.786397	0.0571786	361822	outcome	TRUE	0.010722	27730940	2	18960	2.08018e-14	met-c-887	Cholesterol esters in large VLDL || id:met-c-887	TRUE	reported	igd	2	TRUE	0.00314989	18960	2.02963e-07	361822	TRUE	7.43041e-14	0.00318554	60.5844	87.8557	59.9043
rs144064722	G	A	G	A	0.252236	0.250337	0.025283	0.0296281	gen_samplesize_finngen_R9_L12_ALOPECAREATA	4	72540456	0.120151	0.161078	361822	outcome	TRUE	2.49e-13	0.033994	19266	4	73406173	met-c-924	Total cholesterol in small LDL || id:met-c-924	TRUE	reported	igd	2	TRUE	0.00284986	19266	6.68e-06	361822	TRUE	6.11e-12	0.00313582	60.5985	90.9225	55.0566
rs11632618	A	G	A	G	0.158495	0.0277749	0.059606	0.0485289	gen_samplesize_finngen_R9_L12_ALOPECAREATA	15	58432507	0.825546	0.12601	361822	outcome	TRUE	1.07e-11	0.023091	21551	15	58724706	met-c-864	Total cholesterol in HDL || id:met-c-864	TRUE	reported	igd	2	TRUE	0.00218157	21551	1.34e-07	361822	TRUE	3.76e-11	0.00281618	60.8573	90.9225	47.1135
rs10466351	T	C	T	C	0.072135	0.0736202	0.383742	0.381597	gen_samplesize_finngen_R9_L12_ALOPECAREATA	11	92964815	0.18926	0.05608	361822	outcome	TRUE	3.28e-13	0.009887	24676	11	92697981	met-c-859	Glucose || id:met-c-859	TRUE	reported	igd	2	TRUE	0.00215272	24676	4.76e-06	361822	TRUE	1.76e-11	0.00246107	60.8743	90.9225	53.2308
rs2079742	C	T	C	T	0.095918	-0.01201	0.178082	0.177574	gen_samplesize_finngen_R9_L12_ALOPECAREATA	17	61388336	0.866166	0.0712631	361822	outcome	TRUE	0.012827	59465697	17	22575	8.60994e-14	met-c-850	Creatinine || id:met-c-850	TRUE	reported	igd	2	TRUE	0.00247108	22575	7.8499e-08	361822	TRUE	5.55617e-13	0.00269326	60.9592	87.8557	55.9178
rs72999033	T	C	T	C	-0.159098	0.0206989	0.059263	0.0639861	gen_samplesize_finngen_R9_L12_ALOPECAREATA	19	19255823	0.852456	0.111293	361822	outcome	TRUE	19366632	19	21556	0.021001	7.43019e-14	met-c-928	Free cholesterol in small VLDL || id:met-c-928	TRUE	reported	igd	2	TRUE	0.00265563	21556	9.56018e-08	361822	TRUE	2.62861e-13	0.00282235	61.0052	97.5943	57.3918
rs1532085	G	A	G	A	-0.07682	-0.0681728	0.598451	0.578259	gen_samplesize_finngen_R9_L12_ALOPECAREATA	15	58391167	0.215401	0.055029	361822	outcome	TRUE	2.69e-14	0.009989	21491	15	58683366	met-c-933	Serum total cholesterol || id:met-c-933	TRUE	reported	igd	2	TRUE	0.0027447	21491	4.24e-06	361822	TRUE	7.24e-13	0.00283626	61.1217	90.9225	59.1432
rs1168041	C	T	C	T	0.083991	-0.0292302	0.722	0.733519	gen_samplesize_finngen_R9_L12_ALOPECAREATA	1	62494579	0.634775	0.0615351	361822	outcome	TRUE	1.02e-13	0.0112	21542	1	62960250	met-c-952	Triglycerides in very large VLDL || id:met-c-952	TRUE	reported	igd	2	TRUE	0.00260406	21542	6.24e-07	361822	TRUE	7.52e-13	0.0028319	61.1723	90.9225	56.2379
rs438811	T	C	T	C	0.089567	0.00738647	0.233751	0.235483	gen_samplesize_finngen_R9_L12_ALOPECAREATA	19	44913484	0.908235	0.0640826	361822	outcome	TRUE	2.92e-13	0.012171	21235	19	45416741	met-c-892	Triglycerides in large VLDL || id:met-c-892	TRUE	reported	igd	2	TRUE	0.00254405	21235	3.67e-08	361822	TRUE	1.06e-12	0.00287375	61.1943	90.9225	54.1556
rs1883025	T	C	T	C	-0.09531	-0.0377684	0.193656	0.195681	gen_samplesize_finngen_R9_L12_ALOPECAREATA	9	104902020	0.582218	0.0686514	361822	outcome	TRUE	107664301	9	21539	0.012454	2.23975e-14	met-c-944	Free cholesterol in very large HDL || id:met-c-944	TRUE	reported	igd	2	TRUE	0.00271203	21539	8.36499e-07	361822	TRUE	2.85722e-13	0.00283699	61.2742	97.5943	58.5678
rs3826688	C	T	C	T	0.085218	0.0173831	0.677785	0.711799	gen_samplesize_finngen_R9_L12_ALOPECAREATA	19	44915704	0.772622	0.0601603	361822	outcome	TRUE	45418961	19	19267	0.011328	1.02e-13	met-c-912	Total lipids in medium VLDL || id:met-c-912	TRUE	reported	igd	2	TRUE	0.00292896	19267	2.3075e-07	361822	TRUE	3.8302e-13	0.00317198	61.3026	97.5943	56.5922
rs12226389	C	T	C	T	-0.123688	-0.0468128	0.186565	0.177062	gen_samplesize_finngen_R9_L12_ALOPECAREATA	11	62056158	0.513561	0.0716556	361822	outcome	TRUE	61823630	11	13169	0.016482	9.30894e-14	met-c-845	Ratio of bisallylic groups to total fatty acids || id:met-c-845	TRUE	reported	igd	2	TRUE	0.00425888	13169	1.1796e-06	361822	TRUE	4.37026e-13	0.00464342	61.4252	97.5943	56.3165
rs79225634	T	C	T	C	0.083426	-0.016394	0.353218	0.357553	gen_samplesize_finngen_R9_L12_ALOPECAREATA	5	75323814	0.772079	0.056598	361822	outcome	TRUE	74619639	5	19268	0.010819	3.11028e-14	met-c-870	Concentration of IDL particles || id:met-c-870	TRUE	reported	igd	2	TRUE	0.0030768	19268	2.31886e-07	361822	TRUE	9.7352e-14	0.00318005	61.4622	97.5943	59.4605
rs144064722	G	A	G	A	0.254026	0.250337	0.025283	0.0296281	gen_samplesize_finngen_R9_L12_ALOPECAREATA	4	72540456	0.120151	0.161078	361822	outcome	TRUE	73406173	4	19266	0.033993	1.99986e-13	met-c-925	Total lipids in small LDL || id:met-c-925	TRUE	reported	igd	2	TRUE	0.00289051	19266	6.67547e-06	361822	TRUE	4.2546e-12	0.00318049	61.4644	97.5943	55.8441
rs429358	C	T	C	T	0.100423	0.0649273	0.169994	0.181393	gen_samplesize_finngen_R9_L12_ALOPECAREATA	19	44908684	0.358169	0.0706608	361822	outcome	TRUE	45411941	19	21552	0.013441	1.49005e-13	met-c-923	Triglycerides in small HDL || id:met-c-923	TRUE	reported	igd	2	TRUE	0.00258364	21552	2.33348e-06	361822	TRUE	1.96102e-12	0.00284584	61.503	97.5943	55.8217
rs79225634	T	C	T	C	0.079826	-0.016394	0.33695	0.357553	gen_samplesize_finngen_R9_L12_ALOPECAREATA	5	75323814	0.772079	0.056598	361822	outcome	TRUE	74619639	5	21554	0.010481	5.61048e-14	met-c-868	Free cholesterol in IDL || id:met-c-868	TRUE	reported	igd	2	TRUE	0.00268428	21554	2.31886e-07	361822	TRUE	2.35491e-13	0.00284728	61.5398	97.5943	58.0074
rs143988316	T	C	T	C	-0.187421	-0.0308679	0.069342	0.0666217	gen_samplesize_finngen_R9_L12_ALOPECAREATA	19	19556445	0.777951	0.109464	361822	outcome	TRUE	19667254	19	13544	0.024328	2.08018e-14	met-c-917	Other polyunsaturated fatty acids than 18:2 || id:met-c-917	TRUE	reported	igd	2	TRUE	0.00436357	13544	2.19775e-07	361822	TRUE	6.17416e-14	0.0045337	61.675	97.5943	59.3504
rs2980860	G	A	G	A	-0.079957	0.0106012	0.48076	0.465919	gen_samplesize_finngen_R9_L12_ALOPECAREATA	8	125473095	0.845473	0.0543937	361822	outcome	TRUE	1.97e-14	0.010279	19269	8	126485337	met-c-926	Concentration of small LDL particles || id:met-c-926	TRUE	reported	igd	2	TRUE	0.00313066	19269	1.05e-07	361822	TRUE	5.02e-14	0.00319183	61.6939	90.9225	60.5078
rs878521	A	G	A	G	0.092403	0.0349078	0.219783	0.206173	gen_samplesize_finngen_R9_L12_ALOPECAREATA	7	44216044	0.603208	0.0671572	361822	outcome	TRUE	7.98e-14	0.012346	21020	7	44255643	met-c-859	Glucose || id:met-c-859	TRUE	reported	igd	2	TRUE	0.00265811	21020	7.47e-07	361822	TRUE	8.62e-13	0.00292827	61.7272	90.9225	56.017
rs144064722	G	A	G	A	0.254681	0.250337	0.025283	0.0296281	gen_samplesize_finngen_R9_L12_ALOPECAREATA	4	72540456	0.120151	0.161078	361822	outcome	TRUE	1.82e-13	0.034003	19266	4	73406173	met-c-906	Total lipids in medium LDL || id:met-c-906	TRUE	reported	igd	2	TRUE	0.00290368	19266	6.68e-06	361822	TRUE	3.78e-12	0.00319691	61.7828	90.9225	56.0995
rs483082	T	G	T	G	0.089533	0.0107906	0.232667	0.235595	gen_samplesize_finngen_R9_L12_ALOPECAREATA	19	44912921	0.86626	0.0640733	361822	outcome	TRUE	0.012109	45416178	19	21538	1.99986e-13	met-c-959	Phospholipids in chylomicrons and largest VLDL particles || id:met-c-959	TRUE	reported	igd	2	TRUE	0.00253212	21538	7.83871e-08	361822	TRUE	9.32461e-13	0.0028623	61.8194	87.8557	54.6701
rs1168041	C	T	C	T	0.084455	-0.0292302	0.721978	0.733519	gen_samplesize_finngen_R9_L12_ALOPECAREATA	1	62494579	0.634775	0.0615351	361822	outcome	TRUE	62960250	1	21553	0.01121	1.02e-13	met-c-928	Free cholesterol in small VLDL || id:met-c-928	TRUE	reported	igd	2	TRUE	0.00262682	21553	6.23627e-07	361822	TRUE	5.88645e-13	0.00286341	61.8866	97.5943	56.7596
rs7412	T	C	T	C	-0.191894	-0.176014	0.055504	0.0532686	gen_samplesize_finngen_R9_L12_ALOPECAREATA	19	44908822	0.145191	0.120828	361822	outcome	TRUE	45412079	19	15981	0.026087	2.67979e-13	met-c-921	Total lipids in small HDL || id:met-c-921	TRUE	reported	igd	2	TRUE	0.00337487	15981	5.86495e-06	361822	TRUE	5.3928e-12	0.0038608	61.9308	97.5943	54.1096
rs11633043	A	G	A	G	0.101367	0.0247918	0.167825	0.182328	gen_samplesize_finngen_R9_L12_ALOPECAREATA	15	58545523	0.725237	0.0705381	361822	outcome	TRUE	58837722	15	21536	0.013813	2.44006e-13	met-c-944	Free cholesterol in very large HDL || id:met-c-944	TRUE	reported	igd	2	TRUE	0.00249464	21536	3.4141e-07	361822	TRUE	1.88134e-12	0.00287008	61.9823	97.5943	53.8539
rs6065904	A	G	A	G	0.09016	-0.0110786	0.228686	0.225354	gen_samplesize_finngen_R9_L12_ALOPECAREATA	20	45906012	0.865377	0.0653473	361822	outcome	TRUE	44534651	20	21557	0.011717	2.75994e-14	met-c-923	Triglycerides in small HDL || id:met-c-923	TRUE	reported	igd	2	TRUE	0.0027394	21557	7.94368e-08	361822	TRUE	1.07312e-13	0.00286767	61.9903	97.5943	59.21
rs1848922	C	T	C	T	0.091968	-0.118649	0.782838	0.782462	gen_samplesize_finngen_R9_L12_ALOPECAREATA	2	21248731	0.0729239	0.0661619	361822	outcome	TRUE	0.012095	21471603	2	21554	5.75043e-14	met-c-927	Total cholesterol in small VLDL || id:met-c-927	TRUE	reported	igd	2	TRUE	0.00267553	21554	8.88824e-06	361822	TRUE	3.44323e-12	0.0028758	62.1581	87.8557	57.8178
rs6756629	A	G	A	G	-0.141273	-0.130265	0.078231	0.0821788	gen_samplesize_finngen_R9_L12_ALOPECAREATA	2	43837951	0.190236	0.0994481	361822	outcome	TRUE	2.03e-14	0.01819	21552	2	44065090	met-c-880	Total cholesterol in large LDL || id:met-c-880	TRUE	reported	igd	2	TRUE	0.00279121	21552	4.74e-06	361822	TRUE	4.8e-13	0.00287839	62.2083	90.9225	60.3188
rs182695896	C	A	C	A	0.292193	0.0916454	0.019221	0.0259425	gen_samplesize_finngen_R9_L12_ALOPECAREATA	4	73947510	0.595568	0.17266	361822	outcome	TRUE	74813227	4	19268	0.040918	1.81009e-12	met-c-871	Phospholipids in IDL || id:met-c-871	TRUE	reported	igd	2	TRUE	0.0026398	19268	7.78655e-07	361822	TRUE	8.1712e-12	0.00321897	62.2169	97.5943	50.993
rs1168041	C	T	C	T	0.090096	-0.0292302	0.727042	0.733519	gen_samplesize_finngen_R9_L12_ALOPECAREATA	1	62494579	0.634775	0.0615351	361822	outcome	TRUE	0.011744	62960250	1	19267	4.02995e-14	met-c-953	Total lipids in very small VLDL || id:met-c-953	TRUE	reported	igd	2	TRUE	0.00304569	19267	6.23627e-07	361822	TRUE	1.7788e-13	0.00322178	62.2683	87.8557	58.8544
rs10402112	A	T	A	T	-0.136481	-0.103973	0.095646	0.101673	gen_samplesize_finngen_R9_L12_ALOPECAREATA	19	11081001	0.247782	0.0899612	361822	outcome	TRUE	6.68e-14	0.017961	19269	19	11191677	met-c-910	Cholesterol esters in medium VLDL || id:met-c-910	TRUE	reported	igd	2	TRUE	0.00298793	19269	3.69e-06	361822	TRUE	9.3e-13	0.0032224	62.2867	90.9225	57.7409
rs182695896	C	A	C	A	0.292365	0.0916454	0.019221	0.0259425	gen_samplesize_finngen_R9_L12_ALOPECAREATA	4	73947510	0.595568	0.17266	361822	outcome	TRUE	1.91e-12	0.040827	19268	4	74813227	met-c-881	Cholesterol esters in large VLDL || id:met-c-881	TRUE	reported	igd	2	TRUE	0.00265467	19268	7.79e-07	361822	TRUE	7.13e-12	0.00322276	62.2904	90.9225	51.2809
rs174583	T	C	T	C	-0.077831	0.00160832	0.392152	0.414114	gen_samplesize_finngen_R9_L12_ALOPECAREATA	11	61842278	0.976687	0.0550361	361822	outcome	TRUE	0.010132	61609750	11	21557	2.92012e-14	met-c-874	Total cholesterol in large HDL || id:met-c-874	TRUE	reported	igd	2	TRUE	0.00273011	21557	2.36024e-09	361822	TRUE	9.18419e-14	0.00288792	62.4293	87.8557	59.0085
rs6756629	A	G	A	G	-0.141522	-0.130265	0.078227	0.0821788	gen_samplesize_finngen_R9_L12_ALOPECAREATA	2	43837951	0.190236	0.0994481	361822	outcome	TRUE	1.86e-14	0.018198	21555	2	44065090	met-c-882	Free cholesterol in large LDL || id:met-c-882	TRUE	reported	igd	2	TRUE	0.00279818	21555	4.74e-06	361822	TRUE	4.46e-13	0.00288841	62.4342	90.9225	60.4784
rs3733402	A	G	A	G	0.081302	-0.0117096	0.567998	0.575162	gen_samplesize_finngen_R9_L12_ALOPECAREATA	4	186236880	0.83108	0.0548932	361822	outcome	TRUE	0.010423	187158034	4	19241	9.13903e-15	met-c-866	Histidine || id:met-c-866	TRUE	reported	igd	2	TRUE	0.00315256	19241	1.25763e-07	361822	TRUE	4.39725e-14	0.00324388	62.6121	87.8557	60.8439
rs483082	T	G	T	G	0.096496	0.0107906	0.229485	0.235595	gen_samplesize_finngen_R9_L12_ALOPECAREATA	19	44912921	0.86626	0.0640733	361822	outcome	TRUE	0.012537	45416178	19	18956	2.88005e-14	met-c-887	Cholesterol esters in large VLDL || id:met-c-887	TRUE	reported	igd	2	TRUE	0.00311584	18956	7.83871e-08	361822	TRUE	8.57241e-14	0.00329294	62.6206	87.8557	59.2422
rs174529	C	T	C	T	-0.082001	-0.0169624	0.409265	0.419189	gen_samplesize_finngen_R9_L12_ALOPECAREATA	11	61776489	0.757513	0.054939	361822	outcome	TRUE	61543961	11	19271	0.010539	1.53003e-14	met-c-875	Cholesterol esters in large HDL || id:met-c-875	TRUE	reported	igd	2	TRUE	0.00313197	19271	2.63463e-07	361822	TRUE	6.00909e-14	0.00325136	62.8549	97.5943	60.5396
rs182695896	C	A	C	A	0.293744	0.0916454	0.019221	0.0259425	gen_samplesize_finngen_R9_L12_ALOPECAREATA	4	73947510	0.595568	0.17266	361822	outcome	TRUE	74813227	4	19268	0.040903	1.51008e-12	met-c-869	Total lipids in IDL || id:met-c-869	TRUE	reported	igd	2	TRUE	0.00266978	19268	7.78655e-07	361822	TRUE	6.20075e-12	0.00325323	62.8814	97.5943	51.5736
rs3741298	T	C	T	C	-0.091918	-0.0146894	0.778018	0.768475	gen_samplesize_finngen_R9_L12_ALOPECAREATA	11	116786845	0.819623	0.0644189	361822	outcome	TRUE	1.33e-14	0.011811	21487	11	116657561	met-c-933	Serum total cholesterol || id:met-c-933	TRUE	reported	igd	2	TRUE	0.00281106	21487	1.44e-07	361822	TRUE	6.22e-14	0.00291836	62.8844	90.9225	60.5658
rs144064722	G	A	G	A	0.257328	0.250337	0.025283	0.0296281	gen_samplesize_finngen_R9_L12_ALOPECAREATA	4	72540456	0.120151	0.161078	361822	outcome	TRUE	7.23e-14	0.034035	19266	4	73406173	met-c-933	Serum total cholesterol || id:met-c-933	TRUE	reported	igd	2	TRUE	0.00295862	19266	6.68e-06	361822	TRUE	2.32e-12	0.00326371	63.0779	90.9225	57.164
rs111543310	C	T	C	T	0.32238	-0.197225	0.015958	0.0230474	gen_samplesize_finngen_R9_L12_ALOPECAREATA	15	59239619	0.282329	0.183448	361822	outcome	TRUE	0.048769	59531818	15	19268	4.24033e-11	met-c-942	Total cholesterol in very large HDL || id:met-c-942	TRUE	reported	igd	2	TRUE	0.00226294	19268	3.19451e-06	361822	TRUE	5.76343e-10	0.00326406	63.0913	87.8557	43.6967
rs72999033	T	C	T	C	-0.16299	0.0206989	0.059371	0.0639861	gen_samplesize_finngen_R9_L12_ALOPECAREATA	19	19255823	0.852456	0.111293	361822	outcome	TRUE	0.021163	19366632	19	21237	2.45019e-14	met-c-914	Phospholipids in medium VLDL || id:met-c-914	TRUE	reported	igd	2	TRUE	0.0027855	21237	9.56018e-08	361822	TRUE	1.02457e-13	0.00296719	63.1957	87.8557	59.3154
rs76866386	C	T	C	T	-0.142238	-0.137564	0.078453	0.0829989	gen_samplesize_finngen_R9_L12_ALOPECAREATA	2	43848344	0.164875	0.0990483	361822	outcome	TRUE	0.018183	44075483	2	21553	1.42004e-14	met-c-904	Total cholesterol in medium LDL || id:met-c-904	TRUE	reported	igd	2	TRUE	0.0028314	21553	5.33115e-06	361822	TRUE	3.68958e-13	0.00292542	63.2307	87.8557	61.1928
rs1540037	G	A	G	A	0.091687	-0.0537814	0.775082	0.761826	gen_samplesize_finngen_R9_L12_ALOPECAREATA	18	49656294	0.399235	0.0637986	361822	outcome	TRUE	0.012128	47182664	18	21530	7.87952e-14	met-c-948	Triglycerides in very large HDL || id:met-c-948	TRUE	reported	igd	2	TRUE	0.00264778	21530	1.96403e-06	361822	TRUE	9.23644e-13	0.00293101	63.2843	87.8557	57.1528
rs1260326	C	T	C	T	-0.084114	0.0154949	0.636562	0.650736	gen_samplesize_finngen_R9_L12_ALOPECAREATA	2	27508073	0.786397	0.0571786	361822	outcome	TRUE	27730940	2	19273	0.010621	4.42996e-15	met-c-949	Total lipids in very large VLDL || id:met-c-949	TRUE	reported	igd	2	TRUE	0.00324407	19273	2.02963e-07	361822	TRUE	1.98727e-14	0.00327369	63.2945	97.5943	62.72
rs6756629	A	G	A	G	-0.142544	-0.130265	0.078221	0.0821788	gen_samplesize_finngen_R9_L12_ALOPECAREATA	2	43837951	0.190236	0.0994481	361822	outcome	TRUE	0.018173	44065090	2	21559	1.22011e-14	met-c-895	Total cholesterol in LDL || id:met-c-895	TRUE	reported	igd	2	TRUE	0.00284589	21559	4.74207e-06	361822	TRUE	2.75986e-13	0.00293007	63.3491	87.8557	61.524
rs182695896	C	A	C	A	0.295073	0.0916454	0.019224	0.0259425	gen_samplesize_finngen_R9_L12_ALOPECAREATA	4	73947510	0.595568	0.17266	361822	outcome	TRUE	0.040829	74813227	4	19265	9.56974e-13	met-c-863	Glycoprotein acetyls || id:met-c-863	TRUE	reported	igd	2	TRUE	0.00270409	19265	7.78655e-07	361822	TRUE	4.53771e-12	0.00328324	63.4534	87.8557	52.2302
rs438811	T	C	T	C	0.091243	0.00738647	0.233748	0.235483	gen_samplesize_finngen_R9_L12_ALOPECAREATA	19	44913484	0.908235	0.0640826	361822	outcome	TRUE	45416741	19	21233	0.012175	1.13999e-13	met-c-951	Phospholipids in very large VLDL || id:met-c-951	TRUE	reported	igd	2	TRUE	0.00263842	21233	3.67199e-08	361822	TRUE	4.07232e-13	0.00298228	63.5062	97.5943	56.1644
rs4350231	A	G	A	G	-0.084291	0.0711089	0.301344	0.285248	gen_samplesize_finngen_R9_L12_ALOPECAREATA	1	62456989	0.236839	0.0601128	361822	outcome	TRUE	0.010758	62922660	1	21233	8.70964e-15	met-c-914	Phospholipids in medium VLDL || id:met-c-914	TRUE	reported	igd	2	TRUE	0.0028832	21233	3.86741e-06	361822	TRUE	2.25664e-13	0.0029917	63.7074	87.8557	61.3902
rs34346326	C	T	C	T	-0.107984	-0.137228	0.170382	0.178072	gen_samplesize_finngen_R9_L12_ALOPECAREATA	7	73601851	0.0532427	0.070994	361822	outcome	TRUE	73016181	7	19267	0.013625	4.63981e-15	met-c-912	Total lipids in medium VLDL || id:met-c-912	TRUE	reported	igd	2	TRUE	0.00324985	19267	1.03263e-05	361822	TRUE	3.25193e-13	0.00329648	63.7168	97.5943	62.8125
rs629301	T	G	T	G	0.118256	0.0266653	0.786295	0.785475	gen_samplesize_finngen_R9_L12_ALOPECAREATA	1	109275684	0.686796	0.0661332	361822	outcome	TRUE	0.014913	109818306	1	13497	3.88956e-15	met-c-853	Free cholesterol to esterified cholesterol ratio || id:met-c-853	TRUE	reported	igd	2	TRUE	0.00463793	13497	4.49326e-07	361822	TRUE	1.32812e-14	0.00469977	63.7229	87.8557	62.8806
rs182695896	C	A	C	A	0.295879	0.0916454	0.019221	0.0259425	gen_samplesize_finngen_R9_L12_ALOPECAREATA	4	73947510	0.595568	0.17266	361822	outcome	TRUE	7.94e-13	0.04089	19268	4	74813227	met-c-933	Serum total cholesterol || id:met-c-933	TRUE	reported	igd	2	TRUE	0.00271034	19268	7.79e-07	361822	TRUE	4.27e-12	0.0033007	63.8018	90.9225	52.3593
rs34482346	C	G	C	G	-0.126108	-0.149218	0.120166	0.126123	gen_samplesize_finngen_R9_L12_ALOPECAREATA	7	73501191	0.0681083	0.0817951	361822	outcome	TRUE	0.016022	72915521	7	18953	7.49031e-15	met-c-887	Cholesterol esters in large VLDL || id:met-c-887	TRUE	reported	igd	2	TRUE	0.00325838	18953	9.19796e-06	361822	TRUE	3.83618e-13	0.00336277	63.9429	87.8557	61.9515
rs1168041	C	T	C	T	0.085968	-0.0292302	0.72198	0.733519	gen_samplesize_finngen_R9_L12_ALOPECAREATA	1	62494579	0.634775	0.0615351	361822	outcome	TRUE	0.011215	62960250	1	21552	3.82032e-14	met-c-932	Triglycerides in small VLDL || id:met-c-932	TRUE	reported	igd	2	TRUE	0.00271923	21552	6.23627e-07	361822	TRUE	2.28913e-13	0.00296691	64.1272	87.8557	58.7591
rs3741298	T	C	T	C	-0.097015	-0.0146894	0.771465	0.768475	gen_samplesize_finngen_R9_L12_ALOPECAREATA	11	116786845	0.819623	0.0644189	361822	outcome	TRUE	0.012216	116657561	11	19269	4.85959e-15	met-c-955	Phospholipids in very small VLDL || id:met-c-955	TRUE	reported	igd	2	TRUE	0.00326277	19269	1.43711e-07	361822	TRUE	1.55897e-14	0.00331877	64.1556	87.8557	63.0695
rs174418	C	T	C	T	-0.098104	-0.0119043	0.562438	0.554677	gen_samplesize_finngen_R9_L12_ALOPECAREATA	15	58395404	0.827641	0.0546749	361822	outcome	TRUE	0.012535	58687603	15	13503	6.5298e-15	met-c-936	Total fatty acids || id:met-c-936	TRUE	reported	igd	2	TRUE	0.00451641	13503	1.3102e-07	361822	TRUE	2.22368e-14	0.00473716	64.2608	87.8557	61.2526
rs291	C	T	C	T	0.097248	-0.103569	0.227915	0.228685	gen_samplesize_finngen_R9_L12_ALOPECAREATA	8	19958341	0.109725	0.0647539	361822	outcome	TRUE	19815852	8	19266	0.012303	6.05062e-15	met-c-878	Concentration of large HDL particles || id:met-c-878	TRUE	reported	igd	2	TRUE	0.00323286	19266	7.07021e-06	361822	TRUE	2.16659e-13	0.00332835	64.3315	97.5943	62.4798
rs2044333	A	G	A	G	0.077228	0.0524034	0.486298	0.500909	gen_samplesize_finngen_R9_L12_ALOPECAREATA	15	58354457	0.335009	0.0543561	361822	outcome	TRUE	0.009961	58646656	15	21533	1.82012e-14	met-c-948	Triglycerides in very large HDL || id:met-c-948	TRUE	reported	igd	2	TRUE	0.002784	21533	2.56879e-06	361822	TRUE	2.87712e-13	0.00297984	64.3507	87.8557	60.1096
rs115849089	A	G	A	G	-0.124614	-0.0166413	0.107412	0.108363	gen_samplesize_finngen_R9_L12_ALOPECAREATA	8	20054859	0.849253	0.0875528	361822	outcome	TRUE	0.01668	19912370	8	21553	1.54989e-13	met-c-927	Total cholesterol in small VLDL || id:met-c-927	TRUE	reported	igd	2	TRUE	0.00258316	21553	9.98486e-08	361822	TRUE	5.61626e-13	0.00297761	64.3621	87.8557	55.8138
rs174418	C	T	C	T	-0.098225	-0.0119043	0.562433	0.554677	gen_samplesize_finngen_R9_L12_ALOPECAREATA	15	58395404	0.827641	0.0546749	361822	outcome	TRUE	58687603	15	13504	0.012554	5.98963e-15	met-c-856	Omega-6 fatty acids || id:met-c-856	TRUE	reported	igd	2	TRUE	0.00451354	13504	1.3102e-07	361822	TRUE	2.2615e-14	0.00474886	64.4251	97.5943	61.2181
rs1168041	C	T	C	T	0.091696	-0.0292302	0.727042	0.733519	gen_samplesize_finngen_R9_L12_ALOPECAREATA	1	62494579	0.634775	0.0615351	361822	outcome	TRUE	62960250	1	19267	0.011741	1.46994e-14	met-c-954	Concentration of very small VLDL particles || id:met-c-954	TRUE	reported	igd	2	TRUE	0.00315609	19267	6.23627e-07	361822	TRUE	6.43399e-14	0.00333723	64.507	97.5943	60.9945
rs13392272	T	C	T	C	0.099728	-0.0772752	0.399496	0.403075	gen_samplesize_finngen_R9_L12_ALOPECAREATA	2	20994618	0.163294	0.0554311	361822	outcome	TRUE	2.98e-15	0.012536	13495	2	21217490	met-c-858	Free cholesterol || id:met-c-858	TRUE	reported	igd	2	TRUE	0.00466848	13495	5.37e-06	361822	TRUE	4.69e-14	0.00477191	64.6962	90.9225	63.2873
rs7954638	A	C	A	C	-0.081992	0.0429775	0.482356	0.452624	gen_samplesize_finngen_R9_L12_ALOPECAREATA	12	95921017	0.431707	0.0546596	361822	outcome	TRUE	0.010472	96314795	12	19240	7.24937e-15	met-c-866	Histidine || id:met-c-866	TRUE	reported	igd	2	TRUE	0.00317645	19240	1.70866e-06	361822	TRUE	9.4379e-14	0.00335716	64.8026	87.8557	61.3033
rs182695896	C	A	C	A	0.29849	0.0916454	0.019221	0.0259425	gen_samplesize_finngen_R9_L12_ALOPECAREATA	4	73947510	0.595568	0.17266	361822	outcome	TRUE	6.05e-13	0.040831	19268	4	74813227	met-c-880	Total cholesterol in large LDL || id:met-c-880	TRUE	reported	igd	2	TRUE	0.00276621	19268	7.79e-07	361822	TRUE	2.55e-12	0.00335921	64.9366	90.9225	53.4416
rs11632618	A	G	A	G	0.174133	0.0277749	0.061853	0.0485289	gen_samplesize_finngen_R9_L12_ALOPECAREATA	15	58432507	0.825546	0.12601	361822	outcome	TRUE	7.76e-13	0.024085	18398	15	58724706	met-c-842	Apolipoprotein A-I || id:met-c-842	TRUE	reported	igd	2	TRUE	0.00283343	18398	1.34e-07	361822	TRUE	2.54e-12	0.00351904	64.9648	90.9225	52.272
rs291	C	T	C	T	0.097805	-0.103569	0.227915	0.228685	gen_samplesize_finngen_R9_L12_ALOPECAREATA	8	19958341	0.109725	0.0647539	361822	outcome	TRUE	19815852	8	19266	0.012304	4.18023e-15	met-c-877	Total lipids in large HDL || id:met-c-877	TRUE	reported	igd	2	TRUE	0.00326935	19266	7.07021e-06	361822	TRUE	1.56509e-13	0.00336659	65.073	97.5943	63.1873
rs1260326	C	T	C	T	-0.086059	0.0154949	0.636812	0.650736	gen_samplesize_finngen_R9_L12_ALOPECAREATA	2	27508073	0.786397	0.0571786	361822	outcome	TRUE	0.010776	27730940	2	18960	2.63998e-15	met-c-958	Concentration of chylomicrons and largest VLDL particles || id:met-c-958	TRUE	reported	igd	2	TRUE	0.00335294	18960	2.02963e-07	361822	TRUE	1.16503e-14	0.00342583	65.1701	87.8557	63.779
rs2575876	A	G	A	G	-0.099682	-0.0475146	0.186901	0.191185	gen_samplesize_finngen_R9_L12_ALOPECAREATA	9	104903458	0.492947	0.0693006	361822	outcome	TRUE	0.012587	107665739	9	21540	2.74031e-15	met-c-942	Total cholesterol in very large HDL || id:met-c-942	TRUE	reported	igd	2	TRUE	0.00290349	21540	1.29923e-06	361822	TRUE	5.17806e-14	0.00302008	65.2435	87.8557	62.7175
rs2980860	G	A	G	A	-0.082238	0.0106012	0.48076	0.465919	gen_samplesize_finngen_R9_L12_ALOPECAREATA	8	125473095	0.845473	0.0543937	361822	outcome	TRUE	0.010298	126485337	8	19269	3.55959e-15	met-c-953	Total lipids in very small VLDL || id:met-c-953	TRUE	reported	igd	2	TRUE	0.00329906	19269	1.04983e-07	361822	TRUE	1.05016e-14	0.00337654	65.2762	87.8557	63.7734
rs438811	T	C	T	C	0.092509	0.00738647	0.23375	0.235483	gen_samplesize_finngen_R9_L12_ALOPECAREATA	19	44913484	0.908235	0.0640826	361822	outcome	TRUE	45416741	19	21234	0.012171	4.9204e-14	met-c-888	Free cholesterol in large VLDL || id:met-c-888	TRUE	reported	igd	2	TRUE	0.00271359	21234	3.67199e-08	361822	TRUE	1.88834e-13	0.00306563	65.2897	97.5943	57.7717
rs291	C	T	C	T	0.098294	-0.103569	0.227915	0.228685	gen_samplesize_finngen_R9_L12_ALOPECAREATA	8	19958341	0.109725	0.0647539	361822	outcome	TRUE	19815852	8	19266	0.012296	3.1798e-15	met-c-879	Phospholipids in large HDL || id:met-c-879	TRUE	reported	igd	2	TRUE	0.00330629	19266	7.07021e-06	361822	TRUE	1.1259e-13	0.00340034	65.7276	97.5943	63.9037
rs115849089	A	G	A	G	-0.137752	-0.0166413	0.101349	0.108363	gen_samplesize_finngen_R9_L12_ALOPECAREATA	8	20054859	0.849253	0.0875528	361822	outcome	TRUE	2.79e-15	0.017275	18957	8	19912370	met-c-889	Total lipids in large VLDL || id:met-c-889	TRUE	reported	igd	2	TRUE	0.00334335	18957	9.98e-08	361822	TRUE	1.11e-14	0.0034565	65.7452	90.9225	63.5857
rs144064722	G	A	G	A	0.262705	0.250337	0.025283	0.0296281	gen_samplesize_finngen_R9_L12_ALOPECAREATA	4	72540456	0.120151	0.161078	361822	outcome	TRUE	73406173	4	19266	0.034	3.05985e-14	met-c-907	Concentration of medium LDL particles || id:met-c-907	TRUE	reported	igd	2	TRUE	0.0030895	19266	6.67547e-06	361822	TRUE	7.21438e-13	0.00340153	65.7507	97.5943	59.7006
rs72999033	T	C	T	C	-0.166297	0.0206989	0.059371	0.0639861	gen_samplesize_finngen_R9_L12_ALOPECAREATA	19	19255823	0.852456	0.111293	361822	outcome	TRUE	19366632	19	21237	0.021143	6.79986e-15	met-c-911	Free cholesterol in medium VLDL || id:met-c-911	TRUE	reported	igd	2	TRUE	0.00290482	21237	9.56018e-08	361822	TRUE	3.04107e-14	0.00308881	65.7942	97.5943	61.8637
rs1168041	C	T	C	T	0.087722	-0.0292302	0.721566	0.733519	gen_samplesize_finngen_R9_L12_ALOPECAREATA	1	62494579	0.634775	0.0615351	361822	outcome	TRUE	62960250	1	21231	0.011292	1.42004e-14	met-c-951	Phospholipids in very large VLDL || id:met-c-951	TRUE	reported	igd	2	TRUE	0.00283474	21231	6.23627e-07	361822	TRUE	1.04881e-13	0.00309204	65.8446	97.5943	60.3497
rs185567543	T	A	T	A	0.31251	0.134157	0.017852	0.0217748	gen_samplesize_finngen_R9_L12_ALOPECAREATA	4	74124284	0.476135	0.188282	361822	outcome	TRUE	1.81e-13	0.04181	19270	4	74990001	met-c-882	Free cholesterol in large LDL || id:met-c-882	TRUE	reported	igd	2	TRUE	0.00289117	19270	1.4e-06	361822	TRUE	1.09e-12	0.00342469	66.2137	90.9225	55.8686
rs76975037	A	C	A	C	-0.139798	-0.040689	0.087147	0.0861309	gen_samplesize_finngen_R9_L12_ALOPECAREATA	8	19993997	0.674613	0.0969191	361822	outcome	TRUE	19851508	8	21236	0.017549	2.87012e-15	met-c-888	Free cholesterol in large VLDL || id:met-c-888	TRUE	reported	igd	2	TRUE	0.00297968	21236	4.87127e-07	361822	TRUE	2.18334e-14	0.00310946	66.2323	97.5943	63.4596
rs1260326	C	T	C	T	-0.079808	0.0154949	0.638971	0.650736	gen_samplesize_finngen_R9_L12_ALOPECAREATA	2	27508073	0.786397	0.0571786	361822	outcome	TRUE	1.07e-15	0.009937	22500	2	27730940	met-c-897	Leucine || id:met-c-897	TRUE	reported	igd	2	TRUE	0.00285887	22500	2.03e-07	361822	TRUE	1.13e-14	0.00293864	66.3083	90.9225	64.5034
rs79225634	T	C	T	C	0.086675	-0.016394	0.353218	0.357553	gen_samplesize_finngen_R9_L12_ALOPECAREATA	5	75323814	0.772079	0.056598	361822	outcome	TRUE	74619639	5	19268	0.010818	2.9703e-15	met-c-869	Total lipids in IDL || id:met-c-869	TRUE	reported	igd	2	TRUE	0.00332091	19268	2.31886e-07	361822	TRUE	1.01545e-14	0.00343256	66.3595	97.5943	64.1939
rs182695896	C	A	C	A	0.301878	0.0916454	0.019221	0.0259425	gen_samplesize_finngen_R9_L12_ALOPECAREATA	4	73947510	0.595568	0.17266	361822	outcome	TRUE	0.040884	74813227	4	19268	3.34965e-13	met-c-885	Phospholipids in large LDL || id:met-c-885	TRUE	reported	igd	2	TRUE	0.00282187	19268	7.78655e-07	361822	TRUE	1.52943e-12	0.0034359	66.4242	87.8557	54.52
rs111543310	C	T	C	T	0.331043	-0.197225	0.015958	0.0230474	gen_samplesize_finngen_R9_L12_ALOPECAREATA	15	59239619	0.282329	0.183448	361822	outcome	TRUE	0.048803	59531818	15	19268	1.36994e-11	met-c-943	Cholesterol esters in very large HDL || id:met-c-943	TRUE	reported	igd	2	TRUE	0.00238258	19268	3.19451e-06	361822	TRUE	1.95232e-10	0.00344184	66.5395	87.8557	46.0125
rs34346326	C	T	C	T	-0.112532	-0.137228	0.142653	0.178072	gen_samplesize_finngen_R9_L12_ALOPECAREATA	7	73601851	0.0532427	0.070994	361822	outcome	TRUE	0.014383	73016181	7	21552	1.13999e-14	met-c-932	Triglycerides in small VLDL || id:met-c-932	TRUE	reported	igd	2	TRUE	0.00283253	21552	1.03263e-05	361822	TRUE	9.41195e-13	0.00309756	66.9598	87.8557	61.2143
rs79225634	T	C	T	C	0.083426	-0.016394	0.337384	0.357553	gen_samplesize_finngen_R9_L12_ALOPECAREATA	5	75323814	0.772079	0.056598	361822	outcome	TRUE	3.34e-15	0.010483	21486	5	74619639	met-c-933	Serum total cholesterol || id:met-c-933	TRUE	reported	igd	2	TRUE	0.00293926	21486	2.32e-07	361822	TRUE	1.87e-14	0.00311185	67.0638	90.9225	63.3332
rs1260326	C	T	C	T	-0.08658	0.0154949	0.636562	0.650736	gen_samplesize_finngen_R9_L12_ALOPECAREATA	2	27508073	0.786397	0.0571786	361822	outcome	TRUE	0.01061	27730940	2	19273	5.41003e-16	met-c-922	Concentration of small HDL particles || id:met-c-922	TRUE	reported	igd	2	TRUE	0.00344352	19273	2.02963e-07	361822	TRUE	3.13225e-15	0.00346846	67.0733	87.8557	66.5893
rs181835401	A	G	A	G	-0.089701	0.109114	0.261747	0.264279	gen_samplesize_finngen_R9_L12_ALOPECAREATA	1	62670284	0.0767927	0.0616601	361822	outcome	TRUE	0.011306	63135955	1	21534	4.41977e-15	met-c-948	Triglycerides in very large HDL || id:met-c-948	TRUE	reported	igd	2	TRUE	0.00291491	21534	8.65478e-06	361822	TRUE	3.22645e-13	0.00310965	67.1658	87.8557	62.9472
rs1168041	C	T	C	T	0.093589	-0.0292302	0.727042	0.733519	gen_samplesize_finngen_R9_L12_ALOPECAREATA	1	62494579	0.634775	0.0615351	361822	outcome	TRUE	62960250	1	19267	0.011738	4.02995e-15	met-c-956	Triglycerides in very small VLDL || id:met-c-956	TRUE	reported	igd	2	TRUE	0.00328898	19267	6.23627e-07	361822	TRUE	1.89206e-14	0.00347644	67.2073	97.5943	63.5713
rs2980860	G	A	G	A	-0.08345	0.0106012	0.48076	0.465919	gen_samplesize_finngen_R9_L12_ALOPECAREATA	8	125473095	0.845473	0.0543937	361822	outcome	TRUE	126485337	8	19269	0.010295	1.45011e-15	met-c-954	Concentration of very small VLDL particles || id:met-c-954	TRUE	reported	igd	2	TRUE	0.00339866	19269	1.04983e-07	361822	TRUE	4.16663e-15	0.0034768	67.2211	97.5943	65.7052
rs79225634	T	C	T	C	0.083468	-0.016394	0.336976	0.357553	gen_samplesize_finngen_R9_L12_ALOPECAREATA	5	75323814	0.772079	0.056598	361822	outcome	TRUE	4.05e-15	0.010469	21550	5	74619639	met-c-882	Free cholesterol in large LDL || id:met-c-882	TRUE	reported	igd	2	TRUE	0.00294133	21550	2.32e-07	361822	TRUE	1.68e-14	0.00311314	67.2914	90.9225	63.5667
rs79225634	T	C	T	C	0.083487	-0.016394	0.337008	0.357553	gen_samplesize_finngen_R9_L12_ALOPECAREATA	5	75323814	0.772079	0.056598	361822	outcome	TRUE	0.010474	74619639	5	21545	3.88956e-15	met-c-885	Phospholipids in large LDL || id:met-c-885	TRUE	reported	igd	2	TRUE	0.00294054	21545	2.31886e-07	361822	TRUE	1.70598e-14	0.0031147	67.3096	87.8557	63.5349
rs111543310	C	T	C	T	0.332984	-0.197225	0.015958	0.0230474	gen_samplesize_finngen_R9_L12_ALOPECAREATA	15	59239619	0.282329	0.183448	361822	outcome	TRUE	0.048653	59531818	15	19268	1.24997e-11	met-c-876	Free cholesterol in large HDL || id:met-c-876	TRUE	reported	igd	2	TRUE	0.00242539	19268	3.19451e-06	361822	TRUE	1.32544e-10	0.00348232	67.3248	87.8557	46.8411
rs115849089	A	G	A	G	-0.139462	-0.0166413	0.101349	0.108363	gen_samplesize_finngen_R9_L12_ALOPECAREATA	8	20054859	0.849253	0.0875528	361822	outcome	TRUE	2.15e-15	0.017303	18957	8	19912370	met-c-890	Concentration of large VLDL particles || id:met-c-890	TRUE	reported	igd	2	TRUE	0.00341554	18957	9.98e-08	361822	TRUE	5.73e-15	0.00354285	67.3934	90.9225	64.9634
rs12679834	C	T	C	T	-0.149385	-0.0474394	0.08542	0.0889335	gen_samplesize_finngen_R9_L12_ALOPECAREATA	8	19962922	0.61937	0.0955005	361822	outcome	TRUE	19820433	8	19270	0.018238	5.12979e-16	met-c-941	Mean diameter for VLDL particles || id:met-c-941	TRUE	reported	igd	2	TRUE	0.00346987	19270	6.81984e-07	361822	TRUE	3.70287e-15	0.00348679	67.4185	97.5943	67.0903
rs10402112	A	T	A	T	-0.166416	-0.103973	0.099716	0.101673	gen_samplesize_finngen_R9_L12_ALOPECAREATA	19	11081001	0.247782	0.0899612	361822	outcome	TRUE	11191677	19	13501	0.021114	3.80014e-15	met-c-856	Omega-6 fatty acids || id:met-c-856	TRUE	reported	igd	2	TRUE	0.00458093	13501	3.69179e-06	361822	TRUE	5.7626e-14	0.00497238	67.4576	97.5943	62.1225
rs438811	T	C	T	C	0.09405	0.00738647	0.233745	0.235483	gen_samplesize_finngen_R9_L12_ALOPECAREATA	19	44913484	0.908235	0.0640826	361822	outcome	TRUE	45416741	19	21231	0.012173	1.82012e-14	met-c-886	Total cholesterol in large VLDL || id:met-c-886	TRUE	reported	igd	2	TRUE	0.00280397	21231	3.67199e-08	361822	TRUE	7.5375e-14	0.00316857	67.4794	97.5943	59.6929
rs144064722	G	A	G	A	-0.269028	0.250337	0.025154	0.0296281	gen_samplesize_finngen_R9_L12_ALOPECAREATA	4	72540456	0.120151	0.161078	361822	outcome	TRUE	73406173	4	18952	0.03454	1.38007e-14	met-c-841	Albumin || id:met-c-841	TRUE	reported	igd	2	TRUE	0.00319119	18952	6.67547e-06	361822	TRUE	4.4323e-13	0.00354951	67.5028	97.5943	60.6667
rs1260326	C	T	C	T	-0.087687	0.0154949	0.636812	0.650736	gen_samplesize_finngen_R9_L12_ALOPECAREATA	2	27508073	0.786397	0.0571786	361822	outcome	TRUE	4.9e-16	0.010707	18960	2	27730940	met-c-889	Total lipids in large VLDL || id:met-c-889	TRUE	reported	igd	2	TRUE	0.0035254	18960	2.03e-07	361822	TRUE	2.42e-15	0.00355667	67.668	90.9225	67.071
rs17414716	G	A	G	A	-0.300064	-0.0994032	0.028489	0.0306711	gen_samplesize_finngen_R9_L12_ALOPECAREATA	1	55293465	0.52812	0.157563	361822	outcome	TRUE	55759138	1	13522	0.037805	3.25987e-15	met-c-893	18:2, linoleic acid (LA) || id:met-c-893	TRUE	reported	igd	2	TRUE	0.00463803	13522	1.10002e-06	361822	TRUE	1.76284e-14	0.00498405	67.7219	97.5943	62.9984
rs182695896	C	A	C	A	0.304848	0.0916454	0.019221	0.0259425	gen_samplesize_finngen_R9_L12_ALOPECAREATA	4	73947510	0.595568	0.17266	361822	outcome	TRUE	74813227	4	19268	0.040898	2.1301e-13	met-c-870	Concentration of IDL particles || id:met-c-870	TRUE	reported	igd	2	TRUE	0.00287555	19268	7.78655e-07	361822	TRUE	9.33358e-13	0.00350384	67.7423	97.5943	55.56
rs1260326	C	T	C	T	-0.08249	0.0154949	0.638902	0.650736	gen_samplesize_finngen_R9_L12_ALOPECAREATA	2	27508073	0.786397	0.0571786	361822	outcome	TRUE	0.010228	27730940	2	21542	1.08993e-15	met-c-959	Phospholipids in chylomicrons and largest VLDL particles || id:met-c-959	TRUE	reported	igd	2	TRUE	0.00301069	21542	2.02963e-07	361822	TRUE	8.04197e-15	0.00313973	67.8427	87.8557	65.0461
rs1260326	C	T	C	T	-0.087882	0.0154949	0.636812	0.650736	gen_samplesize_finngen_R9_L12_ALOPECAREATA	2	27508073	0.786397	0.0571786	361822	outcome	TRUE	27730940	2	18960	0.010711	4.16965e-16	met-c-950	Concentration of very large VLDL particles || id:met-c-950	TRUE	reported	igd	2	TRUE	0.00353841	18960	2.02963e-07	361822	TRUE	2.14627e-15	0.0035725	67.9703	97.5943	67.3193
rs1260326	C	T	C	T	-0.087164	0.0154949	0.636583	0.650736	gen_samplesize_finngen_R9_L12_ALOPECAREATA	2	27508073	0.786397	0.0571786	361822	outcome	TRUE	0.010619	27730940	2	19270	5.23962e-16	met-c-863	Glycoprotein acetyls || id:met-c-863	TRUE	reported	igd	2	TRUE	0.00348461	19270	2.02963e-07	361822	TRUE	2.15085e-15	0.00351532	67.9721	87.8557	67.3763
rs3005923	A	G	A	G	-0.299312	-0.0813886	0.028835	0.0259537	gen_samplesize_finngen_R9_L12_ALOPECAREATA	1	56335870	0.63645	0.172189	361822	outcome	TRUE	0.04232	56801542	1	13493	2.40991e-12	met-c-853	Free cholesterol to esterified cholesterol ratio || id:met-c-853	TRUE	reported	igd	2	TRUE	0.00369407	13493	6.17481e-07	361822	TRUE	7.37648e-12	0.00501754	68.0331	87.8557	50.0215
rs1260326	C	T	C	T	-0.080801	0.0154949	0.638787	0.650736	gen_samplesize_finngen_R9_L12_ALOPECAREATA	2	27508073	0.786397	0.0571786	361822	outcome	TRUE	27730940	2	22529	0.009967	5.47016e-16	met-c-920	Pyruvate || id:met-c-920	TRUE	reported	igd	2	TRUE	0.00290895	22529	2.02963e-07	361822	TRUE	6.38496e-15	0.00301289	68.0764	97.5943	65.7211
rs439401	C	T	C	T	0.086072	0.0363373	0.691137	0.711999	gen_samplesize_finngen_R9_L12_ALOPECAREATA	19	44911194	0.544927	0.0600239	361822	outcome	TRUE	0.011033	45414451	19	21536	1.24997e-14	met-c-948	Triglycerides in very large HDL || id:met-c-948	TRUE	reported	igd	2	TRUE	0.00281829	21536	1.01289e-06	361822	TRUE	1.07099e-13	0.00316289	68.3257	87.8557	60.8606
rs10056811	A	G	A	G	0.085783	-0.015199	0.341411	0.35588	gen_samplesize_finngen_R9_L12_ALOPECAREATA	5	75309395	0.788473	0.0566506	361822	outcome	TRUE	74605220	5	20690	0.010571	1.3499e-15	met-c-843	Apolipoprotein B || id:met-c-843	TRUE	reported	igd	2	TRUE	0.00317301	20690	1.98943e-07	361822	TRUE	5.0491e-15	0.00330921	68.6883	97.5943	65.8522
rs438811	T	C	T	C	0.094881	0.00738647	0.233751	0.235483	gen_samplesize_finngen_R9_L12_ALOPECAREATA	19	44913484	0.908235	0.0640826	361822	outcome	TRUE	45416741	19	21235	0.012171	1.05003e-14	met-c-891	Phospholipids in large VLDL || id:met-c-891	TRUE	reported	igd	2	TRUE	0.002854	21235	3.67199e-08	361822	TRUE	4.50191e-14	0.00322487	68.6951	97.5943	60.7723
rs72999033	T	C	T	C	-0.168871	0.0206989	0.059274	0.0639861	gen_samplesize_finngen_R9_L12_ALOPECAREATA	19	19255823	0.852456	0.111293	361822	outcome	TRUE	19366632	19	21542	0.021006	1.90985e-15	met-c-934	Serum total triglycerides || id:met-c-934	TRUE	reported	igd	2	TRUE	0.00299141	21542	9.56018e-08	361822	TRUE	8.36615e-15	0.0031803	68.7221	97.5943	64.6284
rs75551077	C	G	C	G	0.150089	-0.0325602	0.086418	0.0874998	gen_samplesize_finngen_R9_L12_ALOPECAREATA	8	19982897	0.734482	0.0959993	361822	outcome	TRUE	19840408	8	19268	0.018389	7.51969e-16	met-c-875	Cholesterol esters in large HDL || id:met-c-875	TRUE	reported	igd	2	TRUE	0.00344581	19268	3.1794e-07	361822	TRUE	3.49383e-15	0.00355696	68.7731	97.5943	66.6165
rs174578	A	T	A	T	-0.081677	0.00144846	0.393563	0.413959	gen_samplesize_finngen_R9_L12_ALOPECAREATA	11	61838027	0.97899	0.0550016	361822	outcome	TRUE	0.010039	61605499	11	21551	8.02047e-16	met-c-876	Free cholesterol in large HDL || id:met-c-876	TRUE	reported	igd	2	TRUE	0.00306238	21551	1.91677e-09	361822	TRUE	2.93721e-15	0.00318441	68.8401	87.8557	66.194
rs174547	C	T	C	T	-0.086147	0.00414619	0.399665	0.413323	gen_samplesize_finngen_R9_L12_ALOPECAREATA	11	61803311	0.939917	0.0550078	361822	outcome	TRUE	61570783	11	19272	0.010475	3.63999e-16	met-c-946	Concentration of very large HDL particles || id:met-c-946	TRUE	reported	igd	2	TRUE	0.00349759	19272	1.57021e-08	361822	TRUE	1.33192e-15	0.00356123	68.8702	97.5943	67.6351
rs1168041	C	T	C	T	0.089119	-0.0292302	0.721994	0.733519	gen_samplesize_finngen_R9_L12_ALOPECAREATA	1	62494579	0.634775	0.0615351	361822	outcome	TRUE	62960250	1	21545	0.011219	4.44017e-15	met-c-931	Phospholipids in small VLDL || id:met-c-931	TRUE	reported	igd	2	TRUE	0.00292049	21545	6.23627e-07	361822	TRUE	2.94709e-14	0.00318829	68.9051	97.5943	63.1004
rs142130958	A	G	A	G	-0.139769	-0.104705	0.101869	0.101664	gen_samplesize_finngen_R9_L12_ALOPECAREATA	19	11079976	0.244482	0.0899639	361822	outcome	TRUE	0.017268	11190652	19	19272	1.51985e-15	met-c-929	Total lipids in small VLDL || id:met-c-929	TRUE	reported	igd	2	TRUE	0.0033883	19272	3.74373e-06	361822	TRUE	2.52802e-14	0.00357465	69.1306	87.8557	65.5145
rs174578	A	T	A	T	-0.086248	0.00144846	0.40193	0.413959	gen_samplesize_finngen_R9_L12_ALOPECAREATA	11	61838027	0.97899	0.0550016	361822	outcome	TRUE	61605499	11	19265	0.010485	4.94994e-16	met-c-879	Phospholipids in large HDL || id:met-c-879	TRUE	reported	igd	2	TRUE	0.00350037	19265	1.91677e-09	361822	TRUE	1.20005e-15	0.00357627	69.137	97.5943	67.6645
rs111543310	C	T	C	T	0.337634	-0.197225	0.015958	0.0230474	gen_samplesize_finngen_R9_L12_ALOPECAREATA	15	59239619	0.282329	0.183448	361822	outcome	TRUE	0.048705	59531818	15	19268	6.88018e-12	met-c-874	Total cholesterol in large HDL || id:met-c-874	TRUE	reported	igd	2	TRUE	0.00248812	19268	3.19451e-06	361822	TRUE	7.51389e-11	0.00358026	69.2251	87.8557	48.0557
rs34346326	C	T	C	T	-0.112576	-0.137228	0.170382	0.178072	gen_samplesize_finngen_R9_L12_ALOPECAREATA	7	73601851	0.0532427	0.070994	361822	outcome	TRUE	0.013642	73016181	7	19267	4.01976e-16	met-c-913	Concentration of medium VLDL particles || id:met-c-913	TRUE	reported	igd	2	TRUE	0.00352236	19267	1.03263e-05	361822	TRUE	2.93058e-14	0.00358281	69.271	87.8557	68.0982
rs1168002	G	A	G	A	0.087809	-0.0697624	0.69697	0.714514	gen_samplesize_finngen_R9_L12_ALOPECAREATA	1	62468637	0.245705	0.0600962	361822	outcome	TRUE	62934308	1	21237	0.010691	4.19952e-16	met-c-911	Free cholesterol in medium VLDL || id:met-c-911	TRUE	reported	igd	2	TRUE	0.00316673	21237	3.72439e-06	361822	TRUE	1.31107e-14	0.00325693	69.3868	97.5943	67.4592
rs61524473	C	T	C	T	0.085246	-0.0772039	0.259195	0.312071	gen_samplesize_finngen_R9_L12_ALOPECAREATA	15	45354085	0.187265	0.0585449	361822	outcome	TRUE	0.010626	45646283	15	24805	1.21004e-15	met-c-850	Creatinine || id:met-c-850	TRUE	reported	igd	2	TRUE	0.00258809	24805	4.80624e-06	361822	TRUE	1.14237e-13	0.00279067	69.4107	87.8557	64.3589
rs629301	T	G	T	G	0.102929	0.0266653	0.783555	0.785475	gen_samplesize_finngen_R9_L12_ALOPECAREATA	1	109275684	0.686796	0.0661332	361822	outcome	TRUE	0.012434	109818306	1	19273	3.29003e-16	met-c-955	Phospholipids in very small VLDL || id:met-c-955	TRUE	reported	igd	2	TRUE	0.0035433	19273	4.49326e-07	361822	TRUE	1.58198e-15	0.00359354	69.5009	87.8557	68.5257
rs111543310	C	T	C	T	0.339201	-0.197225	0.015958	0.0230474	gen_samplesize_finngen_R9_L12_ALOPECAREATA	15	59239619	0.282329	0.183448	361822	outcome	TRUE	59531818	15	19268	0.048733	6.20012e-12	met-c-875	Cholesterol esters in large HDL || id:met-c-875	TRUE	reported	igd	2	TRUE	0.00250834	19268	3.19451e-06	361822	TRUE	6.2581e-11	0.00361357	69.8715	97.5943	48.4471
rs1260326	C	T	C	T	-0.088457	0.0154949	0.636562	0.650736	gen_samplesize_finngen_R9_L12_ALOPECAREATA	2	27508073	0.786397	0.0571786	361822	outcome	TRUE	2.16e-16	0.010622	19273	2	27730940	met-c-910	Cholesterol esters in medium VLDL || id:met-c-910	TRUE	reported	igd	2	TRUE	0.00358581	19273	2.03e-07	361822	TRUE	8.39e-16	0.00362047	70.0237	90.9225	69.3509
rs1168041	C	T	C	T	0.090489	-0.0292302	0.721564	0.733519	gen_samplesize_finngen_R9_L12_ALOPECAREATA	1	62494579	0.634775	0.0615351	361822	outcome	TRUE	62960250	1	21232	0.011287	1.90985e-15	met-c-888	Free cholesterol in large VLDL || id:met-c-888	TRUE	reported	igd	2	TRUE	0.00301836	21232	6.23627e-07	361822	TRUE	1.64341e-14	0.0032902	70.0815	97.5943	64.2739
rs13234157	A	C	A	C	-0.123009	-0.137696	0.124817	0.127065	gen_samplesize_finngen_R9_L12_ALOPECAREATA	7	73557398	0.091262	0.0815357	361822	outcome	TRUE	0.015299	72971728	7	21234	1.71989e-15	met-c-914	Phospholipids in medium VLDL || id:met-c-914	TRUE	reported	igd	2	TRUE	0.00303554	21234	7.88227e-06	361822	TRUE	1.23845e-13	0.0033058	70.4215	87.8557	64.6469
rs72660594	C	T	C	T	-0.231531	0.0363105	0.035214	0.0435096	gen_samplesize_finngen_R9_L12_ALOPECAREATA	1	55170567	0.78415	0.132561	361822	outcome	TRUE	55636240	1	19268	0.028793	2.03002e-15	met-c-928	Free cholesterol in small VLDL || id:met-c-928	TRUE	reported	igd	2	TRUE	0.00334501	19268	2.07367e-07	361822	TRUE	7.90032e-15	0.00364246	70.4322	97.5943	64.6613
rs12916	C	T	C	T	0.081693	-0.0862384	0.424175	0.453311	gen_samplesize_finngen_R9_L12_ALOPECAREATA	5	75360714	0.113697	0.0545194	361822	outcome	TRUE	74656539	5	21555	0.009984	8.43918e-16	met-c-908	Phospholipids in medium LDL || id:met-c-908	TRUE	reported	igd	2	TRUE	0.00309675	21555	6.91518e-06	361822	TRUE	3.73996e-14	0.00326013	70.4955	97.5943	66.9515
rs964184	C	G	C	G	-0.122214	-0.0278824	0.857677	0.854959	gen_samplesize_finngen_R9_L12_ALOPECAREATA	11	116778201	0.717903	0.0771806	361822	outcome	TRUE	116648917	11	19271	0.014555	1.49005e-16	met-c-925	Total lipids in small LDL || id:met-c-925	TRUE	reported	igd	2	TRUE	0.00364563	19271	3.60704e-07	361822	TRUE	5.71458e-16	0.00364645	70.5207	97.5943	70.5046
rs182695896	C	A	C	A	0.311232	0.0916454	0.019221	0.0259425	gen_samplesize_finngen_R9_L12_ALOPECAREATA	4	73947510	0.595568	0.17266	361822	outcome	TRUE	0.040811	74813227	4	19268	6.36942e-14	met-c-895	Total cholesterol in LDL || id:met-c-895	TRUE	reported	igd	2	TRUE	0.00300963	19268	7.78655e-07	361822	TRUE	2.7186e-13	0.00365212	70.6198	87.8557	58.1586
rs2731672	C	T	C	T	0.094918	-0.00662947	0.740037	0.740676	gen_samplesize_finngen_R9_L12_ALOPECAREATA	5	177415473	0.915332	0.0623564	361822	outcome	TRUE	0.011618	176842474	5	20436	3.85035e-16	met-c-919	Phenylalanine || id:met-c-919	TRUE	reported	igd	2	TRUE	0.00325585	20436	3.12394e-08	361822	TRUE	2.38552e-15	0.00346651	71.081	87.8557	66.7474
rs11633043	A	G	A	G	0.113294	0.0247918	0.173335	0.182328	gen_samplesize_finngen_R9_L12_ALOPECAREATA	15	58545523	0.725237	0.0705381	361822	outcome	TRUE	2.21e-15	0.014179	19267	15	58837722	met-c-947	Phospholipids in very large HDL || id:met-c-947	TRUE	reported	igd	2	TRUE	0.00330306	19267	3.41e-07	361822	TRUE	1.34e-14	0.00367841	71.1261	90.9225	63.8444
rs1800588	T	C	T	C	0.118515	0.0832112	0.249347	0.247702	gen_samplesize_finngen_R9_L12_ALOPECAREATA	15	58431476	0.185112	0.0627924	361822	outcome	TRUE	0.014454	58723675	15	13474	3.19963e-16	met-c-935	Sphingomyelins || id:met-c-935	TRUE	reported	igd	2	TRUE	0.00496565	13474	4.8535e-06	361822	TRUE	6.54838e-15	0.00525799	71.2101	87.8557	67.2312
rs79225634	T	C	T	C	0.089802	-0.016394	0.353218	0.357553	gen_samplesize_finngen_R9_L12_ALOPECAREATA	5	75323814	0.772079	0.056598	361822	outcome	TRUE	74619639	5	19268	0.0108	2.97989e-16	met-c-907	Concentration of medium LDL particles || id:met-c-907	TRUE	reported	igd	2	TRUE	0.00357583	19268	2.31886e-07	361822	TRUE	9.59551e-16	0.00368471	71.2521	97.5943	69.1392
rs10402112	A	T	A	T	-0.171088	-0.103973	0.09963	0.101673	gen_samplesize_finngen_R9_L12_ALOPECAREATA	19	11081001	0.247782	0.0899612	361822	outcome	TRUE	11191677	19	13522	0.021087	7.89951e-16	met-c-893	18:2, linoleic acid (LA) || id:met-c-893	TRUE	reported	igd	2	TRUE	0.00484533	13522	3.69179e-06	361822	TRUE	9.95022e-15	0.00525146	71.3746	97.5943	65.8278
rs291	C	T	C	T	0.096436	-0.103569	0.23101	0.228685	gen_samplesize_finngen_R9_L12_ALOPECAREATA	8	19958341	0.109725	0.0647539	361822	outcome	TRUE	2.9e-16	0.011678	21548	8	19815852	met-c-864	Total cholesterol in HDL || id:met-c-864	TRUE	reported	igd	2	TRUE	0.00315502	21548	7.07e-06	361822	TRUE	2.19e-14	0.00330415	71.4272	90.9225	68.1933
rs79225634	T	C	T	C	0.089963	-0.016394	0.353218	0.357553	gen_samplesize_finngen_R9_L12_ALOPECAREATA	5	75323814	0.772079	0.056598	361822	outcome	TRUE	0.010812	74619639	5	19268	2.45019e-16	met-c-867	Total cholesterol in IDL || id:met-c-867	TRUE	reported	igd	2	TRUE	0.00358069	19268	2.31886e-07	361822	TRUE	9.17407e-16	0.00369793	71.5087	87.8557	69.2334
rs144064722	G	A	G	A	0.274156	0.250337	0.025283	0.0296281	gen_samplesize_finngen_R9_L12_ALOPECAREATA	4	72540456	0.120151	0.161078	361822	outcome	TRUE	2.15e-15	0.034	19266	4	73406173	met-c-926	Concentration of small LDL particles || id:met-c-926	TRUE	reported	igd	2	TRUE	0.00336378	19266	6.68e-06	361822	TRUE	6.24e-14	0.00370453	71.6293	90.9225	65.0186
rs174578	A	T	A	T	-0.087829	0.00144846	0.40193	0.413959	gen_samplesize_finngen_R9_L12_ALOPECAREATA	11	61838027	0.97899	0.0550016	361822	outcome	TRUE	61605499	11	19265	0.01049	1.35988e-16	met-c-877	Total lipids in large HDL || id:met-c-877	TRUE	reported	igd	2	TRUE	0.00362596	19265	1.91677e-09	361822	TRUE	3.72373e-16	0.00370859	71.7044	97.5943	70.1011
rs72999033	T	C	T	C	-0.179766	0.0206989	0.061184	0.0639861	gen_samplesize_finngen_R9_L12_ALOPECAREATA	19	19255823	0.852456	0.111293	361822	outcome	TRUE	1.17e-16	0.021397	19270	19	19366632	met-c-910	Cholesterol esters in medium VLDL || id:met-c-910	TRUE	reported	igd	2	TRUE	0.00364993	19270	9.56e-08	361822	TRUE	3.98e-16	0.00371247	71.7985	90.9225	70.5845
rs72654473	A	C	A	C	0.157827	-0.0887164	0.08112	0.0741507	gen_samplesize_finngen_R9_L12_ALOPECAREATA	19	44911142	0.391819	0.103601	361822	outcome	TRUE	45414399	19	19266	0.019444	9.33899e-16	met-c-941	Mean diameter for VLDL particles || id:met-c-941	TRUE	reported	igd	2	TRUE	0.00340849	19266	2.02669e-06	361822	TRUE	1.23901e-14	0.00371347	71.8028	97.5943	65.8857
rs12916	C	T	C	T	0.086858	-0.0862384	0.442777	0.453311	gen_samplesize_finngen_R9_L12_ALOPECAREATA	5	75360714	0.113697	0.0545194	361822	outcome	TRUE	74656539	5	19270	0.01032	1.26009e-16	met-c-925	Total lipids in small LDL || id:met-c-925	TRUE	reported	igd	2	TRUE	0.00366294	19270	6.91518e-06	361822	TRUE	4.50345e-15	0.00372275	71.998	97.5943	70.837
rs79225634	T	C	T	C	0.086342	-0.016394	0.336995	0.357553	gen_samplesize_finngen_R9_L12_ALOPECAREATA	5	75323814	0.772079	0.056598	361822	outcome	TRUE	4.42e-16	0.010463	21547	5	74619639	met-c-880	Total cholesterol in large LDL || id:met-c-880	TRUE	reported	igd	2	TRUE	0.00315076	21547	2.32e-07	361822	TRUE	1.96e-15	0.00333131	72.0129	90.9225	68.0976
rs79225634	T	C	T	C	0.090415	-0.016394	0.353218	0.357553	gen_samplesize_finngen_R9_L12_ALOPECAREATA	5	75323814	0.772079	0.056598	361822	outcome	TRUE	74619639	5	19268	0.010808	1.88018e-16	met-c-884	Concentration of large LDL particles || id:met-c-884	TRUE	reported	igd	2	TRUE	0.0036193	19268	2.31886e-07	361822	TRUE	6.41836e-16	0.00373518	72.2318	97.5943	69.9826
rs3812316	G	C	G	C	-0.124841	-0.128884	0.124674	0.128372	gen_samplesize_finngen_R9_L12_ALOPECAREATA	7	73606007	0.11205	0.081108	361822	outcome	TRUE	73020337	7	21232	0.015244	4.73042e-16	met-c-888	Free cholesterol in large VLDL || id:met-c-888	TRUE	reported	igd	2	TRUE	0.00314917	21232	6.97871e-06	361822	TRUE	3.432e-14	0.00340165	72.4636	97.5943	67.0682
rs964184	C	G	C	G	-0.147383	-0.0278824	0.856085	0.854959	gen_samplesize_finngen_R9_L12_ALOPECAREATA	11	116778201	0.717903	0.0771806	361822	outcome	TRUE	0.017332	116648917	11	13504	2.93022e-17	met-c-857	Omega-7, omega-9 and saturated fatty acids || id:met-c-857	TRUE	reported	igd	2	TRUE	0.00532696	13504	3.60704e-07	361822	TRUE	1.30725e-16	0.00535239	72.6569	87.8557	72.3098
rs11591147	T	G	T	G	-0.309146	-0.0659942	0.028839	0.035982	gen_samplesize_finngen_R9_L12_ALOPECAREATA	1	55039974	0.651579	0.146144	361822	outcome	TRUE	55505647	1	13502	0.039917	1.11995e-14	met-c-856	Omega-6 fatty acids || id:met-c-856	TRUE	reported	igd	2	TRUE	0.00442336	13502	5.63582e-07	361822	TRUE	5.79522e-14	0.00535339	72.6597	97.5943	59.9807
rs182695896	C	A	C	A	0.315871	0.0916454	0.019221	0.0259425	gen_samplesize_finngen_R9_L12_ALOPECAREATA	4	73947510	0.595568	0.17266	361822	outcome	TRUE	74813227	4	19268	0.040818	2.77971e-14	met-c-905	Cholesterol esters in medium LDL || id:met-c-905	TRUE	reported	igd	2	TRUE	0.00309868	19268	7.78655e-07	361822	TRUE	1.19854e-13	0.00376181	72.7487	97.5943	59.8847
rs79225634	T	C	T	C	0.090789	-0.016394	0.353218	0.357553	gen_samplesize_finngen_R9_L12_ALOPECAREATA	5	75323814	0.772079	0.056598	361822	outcome	TRUE	1.43e-16	0.0108	19268	5	74619639	met-c-906	Total lipids in medium LDL || id:met-c-906	TRUE	reported	igd	2	TRUE	0.00365458	19268	2.32e-07	361822	TRUE	4.63e-16	0.00376615	72.8329	90.9225	70.6674
rs182695896	C	A	C	A	0.316113	0.0916454	0.019221	0.0259425	gen_samplesize_finngen_R9_L12_ALOPECAREATA	4	73947510	0.595568	0.17266	361822	outcome	TRUE	0.040842	74813227	4	19268	2.72019e-14	met-c-883	Total lipids in large LDL || id:met-c-883	TRUE	reported	igd	2	TRUE	0.00309978	19268	7.78655e-07	361822	TRUE	1.18647e-13	0.00376757	72.8606	87.8557	59.9061
rs483082	T	G	T	G	0.0972	0.0107906	0.232665	0.235595	gen_samplesize_finngen_R9_L12_ALOPECAREATA	19	44912921	0.86626	0.0640733	361822	outcome	TRUE	0.012085	45416178	19	21536	1.23994e-15	met-c-960	Triglycerides in chylomicrons and largest VLDL particles || id:met-c-960	TRUE	reported	igd	2	TRUE	0.0029951	21536	7.83871e-08	361822	TRUE	7.85652e-15	0.00337348	72.8905	87.8557	64.6903
rs6511720	T	G	T	G	-0.144923	-0.0937271	0.099907	0.101688	gen_samplesize_finngen_R9_L12_ALOPECAREATA	19	11091630	0.297173	0.0899048	361822	outcome	TRUE	11202306	19	19273	0.017355	1.93999e-16	met-c-956	Triglycerides in very small VLDL || id:met-c-956	TRUE	reported	igd	2	TRUE	0.00360539	19273	3.0038e-06	361822	TRUE	2.85459e-15	0.00377736	73.0694	97.5943	69.7309
rs174418	C	T	C	T	-0.087871	-0.0119043	0.572122	0.554677	gen_samplesize_finngen_R9_L12_ALOPECAREATA	15	58395404	0.827641	0.0546749	361822	outcome	TRUE	58687603	15	19270	0.010478	1.45011e-16	met-c-956	Triglycerides in very small VLDL || id:met-c-956	TRUE	reported	igd	2	TRUE	0.00363677	19270	1.3102e-07	361822	TRUE	4.76431e-16	0.00378033	73.1158	97.5943	70.329
rs182695896	C	A	C	A	0.324551	0.0916454	0.019088	0.0259425	gen_samplesize_finngen_R9_L12_ALOPECAREATA	4	73947510	0.595568	0.17266	361822	outcome	TRUE	0.041708	74813227	4	18561	1.94984e-14	met-c-904	Total cholesterol in medium LDL || id:met-c-904	TRUE	reported	igd	2	TRUE	0.00325206	18561	7.78655e-07	361822	TRUE	8.15826e-14	0.00394445	73.4949	87.8557	60.5518
rs2169387	G	A	G	A	-0.130064	-0.0801818	0.86668	0.854771	gen_samplesize_finngen_R9_L12_ALOPECAREATA	8	9323885	0.302023	0.0776876	361822	outcome	TRUE	9181395	8	18729	0.01571	1.31009e-16	met-c-862	Glycoproteins || id:met-c-862	TRUE	reported	igd	2	TRUE	0.00364676	18729	2.94411e-06	361822	TRUE	4.55213e-15	0.00390929	73.4967	97.5943	68.5428
rs174578	A	T	A	T	0.088933	0.00144846	0.40193	0.413959	gen_samplesize_finngen_R9_L12_ALOPECAREATA	11	61838027	0.97899	0.0550016	361822	outcome	TRUE	61605499	11	19265	0.010464	3.96004e-17	met-c-941	Mean diameter for VLDL particles || id:met-c-941	TRUE	reported	igd	2	TRUE	0.00373578	19265	1.91677e-09	361822	TRUE	1.33882e-16	0.0038024	73.5253	97.5943	72.2321
rs6065904	A	G	A	G	-0.103109	-0.0110786	0.233223	0.225354	gen_samplesize_finngen_R9_L12_ALOPECAREATA	20	45906012	0.865377	0.0653473	361822	outcome	TRUE	44534651	20	19272	0.012223	8.8308e-17	met-c-879	Phospholipids in large HDL || id:met-c-879	TRUE	reported	igd	2	TRUE	0.00367921	19272	7.94368e-08	361822	TRUE	2.92848e-16	0.00380245	73.5529	97.5943	71.1603
rs174547	C	T	C	T	-0.089067	0.00414619	0.399665	0.413323	gen_samplesize_finngen_R9_L12_ALOPECAREATA	11	61803311	0.939917	0.0550078	361822	outcome	TRUE	0.010462	61570783	11	19272	2.13993e-17	met-c-943	Cholesterol esters in very large HDL || id:met-c-943	TRUE	reported	igd	2	TRUE	0.00374707	19272	1.57021e-08	361822	TRUE	1.30626e-16	0.00380674	73.6362	87.8557	72.4777
rs12916	C	T	C	T	0.083511	-0.0862384	0.424167	0.453311	gen_samplesize_finngen_R9_L12_ALOPECAREATA	5	75360714	0.113697	0.0545194	361822	outcome	TRUE	0.00998	74656539	5	21556	1.85994e-16	met-c-904	Total cholesterol in medium LDL || id:met-c-904	TRUE	reported	igd	2	TRUE	0.0032381	21556	6.91518e-06	361822	TRUE	9.21975e-15	0.00340683	73.6819	87.8557	70.0207
rs1848922	C	T	C	T	0.105855	-0.118649	0.782782	0.782462	gen_samplesize_finngen_R9_L12_ALOPECAREATA	2	21248731	0.0729239	0.0661619	361822	outcome	TRUE	21471603	2	19270	0.012592	1.26009e-16	met-c-954	Concentration of very small VLDL particles || id:met-c-954	TRUE	reported	igd	2	TRUE	0.00365432	19270	8.88824e-06	361822	TRUE	7.09236e-15	0.00381057	73.7028	97.5943	70.6697
rs11633043	A	G	A	G	0.115332	0.0247918	0.173335	0.182328	gen_samplesize_finngen_R9_L12_ALOPECAREATA	15	58545523	0.725237	0.0705381	361822	outcome	TRUE	0.014168	58837722	15	19267	5.35057e-16	met-c-945	Total lipids in very large HDL || id:met-c-945	TRUE	reported	igd	2	TRUE	0.00342785	19267	3.4141e-07	361822	TRUE	4.22282e-15	0.00381193	73.7179	87.8557	66.2647
rs174578	A	T	A	T	-0.089135	0.00144846	0.40193	0.413959	gen_samplesize_finngen_R9_L12_ALOPECAREATA	11	61838027	0.97899	0.0550016	361822	outcome	TRUE	61605499	11	19265	0.010489	4.8899e-17	met-c-878	Concentration of large HDL particles || id:met-c-878	TRUE	reported	igd	2	TRUE	0.0037349	19265	1.91677e-09	361822	TRUE	1.34977e-16	0.0038197	73.861	97.5943	72.2152
rs97384	C	T	C	T	0.083919	-0.0135609	0.582043	0.574089	gen_samplesize_finngen_R9_L12_ALOPECAREATA	11	61856709	0.805848	0.0551737	361822	outcome	TRUE	0.010363	61624181	11	21533	1.21004e-15	met-c-948	Triglycerides in very large HDL || id:met-c-948	TRUE	reported	igd	2	TRUE	0.00303644	21533	1.66963e-07	361822	TRUE	5.9578e-15	0.00342639	74.0273	87.8557	65.5767
rs34346326	C	T	C	T	-0.110301	-0.137228	0.172887	0.178072	gen_samplesize_finngen_R9_L12_ALOPECAREATA	7	73601851	0.0532427	0.070994	361822	outcome	TRUE	9.42e-17	0.013161	21233	7	73016181	met-c-892	Triglycerides in large VLDL || id:met-c-892	TRUE	reported	igd	2	TRUE	0.00329744	21233	1.03e-05	361822	TRUE	1.52e-14	0.00347949	74.1311	90.9225	70.2395
rs76975037	A	C	A	C	-0.147945	-0.040689	0.087141	0.0861309	gen_samplesize_finngen_R9_L12_ALOPECAREATA	8	19993997	0.674613	0.0969191	361822	outcome	TRUE	19851508	8	21233	0.017556	6.36942e-17	met-c-886	Total cholesterol in large VLDL || id:met-c-886	TRUE	reported	igd	2	TRUE	0.00333372	21233	4.87127e-07	361822	TRUE	6.13592e-16	0.00348222	74.1895	97.5943	71.0149
rs182695896	C	A	C	A	0.319069	0.0916454	0.019221	0.0259425	gen_samplesize_finngen_R9_L12_ALOPECAREATA	4	73947510	0.595568	0.17266	361822	outcome	TRUE	1.18e-14	0.040781	19268	4	74813227	met-c-924	Total cholesterol in small LDL || id:met-c-924	TRUE	reported	igd	2	TRUE	0.00316726	19268	7.79e-07	361822	TRUE	6.38e-14	0.00383837	74.2349	90.9225	61.2144
rs34482346	C	G	C	G	-0.128238	-0.149218	0.120914	0.126123	gen_samplesize_finngen_R9_L12_ALOPECAREATA	7	73501191	0.0681083	0.0817951	361822	outcome	TRUE	72915521	7	21228	0.015396	1.44012e-16	met-c-886	Total cholesterol in large VLDL || id:met-c-886	TRUE	reported	igd	2	TRUE	0.00325786	21228	9.19796e-06	361822	TRUE	1.84168e-14	0.003496	74.4664	97.5943	69.3773
rs174547	C	T	C	T	-0.085217	0.00414619	0.387773	0.413323	gen_samplesize_finngen_R9_L12_ALOPECAREATA	11	61803311	0.939917	0.0550078	361822	outcome	TRUE	0.010105	61570783	11	21539	3.94003e-17	met-c-942	Total cholesterol in very large HDL || id:met-c-942	TRUE	reported	igd	2	TRUE	0.00329127	21539	1.57021e-08	361822	TRUE	3.07641e-16	0.00344804	74.5174	87.8557	71.1181
rs79225634	T	C	T	C	0.091987	-0.016394	0.353218	0.357553	gen_samplesize_finngen_R9_L12_ALOPECAREATA	5	75323814	0.772079	0.056598	361822	outcome	TRUE	0.010807	74619639	5	19268	5.75043e-17	met-c-883	Total lipids in large LDL || id:met-c-883	TRUE	reported	igd	2	TRUE	0.00374646	19268	2.31886e-07	361822	TRUE	1.97933e-16	0.00386619	74.7752	87.8557	72.4507
rs72999033	T	C	T	C	-0.176128	0.0206989	0.059269	0.0639861	gen_samplesize_finngen_R9_L12_ALOPECAREATA	19	19255823	0.852456	0.111293	361822	outcome	TRUE	0.021006	19366632	19	21548	1.03992e-16	met-c-909	Total cholesterol in medium VLDL || id:met-c-909	TRUE	reported	igd	2	TRUE	0.00325229	21548	9.56018e-08	361822	TRUE	5.63614e-16	0.00345923	74.7914	87.8557	70.3024
rs1260326	C	T	C	T	-0.086671	0.0154949	0.638917	0.650736	gen_samplesize_finngen_R9_L12_ALOPECAREATA	2	27508073	0.786397	0.0571786	361822	outcome	TRUE	27730940	2	21559	0.010189	4.51024e-17	met-c-928	Free cholesterol in small VLDL || id:met-c-928	TRUE	reported	igd	2	TRUE	0.00334534	21559	2.02963e-07	361822	TRUE	2.51296e-16	0.003466	74.9765	97.5943	72.3577
rs79225634	T	C	T	C	0.092145	-0.016394	0.353218	0.357553	gen_samplesize_finngen_R9_L12_ALOPECAREATA	5	75323814	0.772079	0.056598	361822	outcome	TRUE	74619639	5	19268	0.010803	5.03037e-17	met-c-905	Cholesterol esters in medium LDL || id:met-c-905	TRUE	reported	igd	2	TRUE	0.00376207	19268	2.31886e-07	361822	TRUE	1.71325e-16	0.00387949	75.0333	97.5943	72.7537
rs429358	C	T	C	T	0.117885	0.0649273	0.168024	0.181393	gen_samplesize_finngen_R9_L12_ALOPECAREATA	19	44908684	0.358169	0.0706608	361822	outcome	TRUE	0.013833	45411941	19	19267	4.49987e-17	met-c-930	Concentration of small VLDL particles || id:met-c-930	TRUE	reported	igd	2	TRUE	0.00375562	19267	2.33348e-06	361822	TRUE	5.87856e-16	0.00388534	75.1431	87.8557	72.6247
rs964184	C	G	C	G	-0.149938	-0.0278824	0.856027	0.854959	gen_samplesize_finngen_R9_L12_ALOPECAREATA	11	116778201	0.717903	0.0771806	361822	outcome	TRUE	116648917	11	13532	0.017294	8.95983e-18	met-c-916	Mono-unsaturated fatty acids || id:met-c-916	TRUE	reported	igd	2	TRUE	0.00552495	13532	3.60704e-07	361822	TRUE	3.29797e-17	0.00554143	75.3934	97.5943	75.1679
rs247617	A	C	A	C	-0.097445	0.0383027	0.288773	0.278894	gen_samplesize_finngen_R9_L12_ALOPECAREATA	16	56956804	0.527303	0.0605932	361822	outcome	TRUE	4.77e-17	0.011452	19268	16	56990716	met-c-910	Cholesterol esters in medium VLDL || id:met-c-910	TRUE	reported	igd	2	TRUE	0.003744	19268	1.1e-06	361822	TRUE	3.84e-16	0.00390044	75.4402	90.9225	72.403
rs3826688	C	T	C	T	0.089989	0.0173831	0.676615	0.711799	gen_samplesize_finngen_R9_L12_ALOPECAREATA	19	44915704	0.772622	0.0601603	361822	outcome	TRUE	45418961	19	21235	0.01119	1.67996e-15	met-c-911	Free cholesterol in medium VLDL || id:met-c-911	TRUE	reported	igd	2	TRUE	0.00303659	21235	2.3075e-07	361822	TRUE	9.65757e-15	0.00354381	75.5133	97.5943	64.6724
rs182695896	C	A	C	A	0.321795	0.0916454	0.019221	0.0259425	gen_samplesize_finngen_R9_L12_ALOPECAREATA	4	73947510	0.595568	0.17266	361822	outcome	TRUE	74813227	4	19268	0.040779	8.45084e-15	met-c-925	Total lipids in small LDL || id:met-c-925	TRUE	reported	igd	2	TRUE	0.00322175	19268	7.78655e-07	361822	TRUE	3.86472e-14	0.00390423	75.5138	97.5943	62.2709
rs13234157	A	C	A	C	-0.12753	-0.137696	0.124817	0.127065	gen_samplesize_finngen_R9_L12_ALOPECAREATA	7	73557398	0.091262	0.0815357	361822	outcome	TRUE	72971728	7	21234	0.015278	1.38995e-16	met-c-911	Free cholesterol in medium VLDL || id:met-c-911	TRUE	reported	igd	2	TRUE	0.00327098	21234	7.88227e-06	361822	TRUE	1.25362e-14	0.00355326	75.7119	97.5943	69.6774
rs60439253	T	C	T	C	0.235306	0.103068	0.035228	0.036416	gen_samplesize_finngen_R9_L12_ALOPECAREATA	15	58582333	0.480386	0.146055	361822	outcome	TRUE	0.028232	58874532	15	20060	1.6099e-16	met-c-874	Total cholesterol in large HDL || id:met-c-874	TRUE	reported	igd	2	TRUE	0.00345139	20060	1.37633e-06	361822	TRUE	1.92178e-15	0.00376365	75.7764	87.8557	69.4677
rs1042034	T	C	T	C	0.09686	0.012638	0.745398	0.732232	gen_samplesize_finngen_R9_L12_ALOPECAREATA	2	21002409	0.836497	0.0612376	361822	outcome	TRUE	0.011258	21225281	2	21239	1.63005e-17	met-c-914	Phospholipids in medium VLDL || id:met-c-914	TRUE	reported	igd	2	TRUE	0.00347346	21239	1.17714e-07	361822	TRUE	9.72191e-17	0.00356098	75.8947	87.8557	74.023
rs10056811	A	G	A	G	0.08841	-0.015199	0.341019	0.35588	gen_samplesize_finngen_R9_L12_ALOPECAREATA	5	75309395	0.788473	0.0566506	361822	outcome	TRUE	0.01036	74605220	5	21559	4.74024e-17	met-c-895	Total cholesterol in LDL || id:met-c-895	TRUE	reported	igd	2	TRUE	0.0033669	21559	1.98943e-07	361822	TRUE	2.00258e-16	0.00351305	75.9978	87.8557	72.8255
rs10402112	A	T	A	T	-0.139058	-0.103973	0.101207	0.101673	gen_samplesize_finngen_R9_L12_ALOPECAREATA	19	11081001	0.247782	0.0899612	361822	outcome	TRUE	11191677	19	21547	0.016959	5.72005e-16	met-c-931	Phospholipids in small VLDL || id:met-c-931	TRUE	reported	igd	2	TRUE	0.00311094	21547	3.69179e-06	361822	TRUE	1.49894e-14	0.00351797	76.0623	97.5943	67.2344
rs1168041	C	T	C	T	0.093668	-0.0292302	0.721994	0.733519	gen_samplesize_finngen_R9_L12_ALOPECAREATA	1	62494579	0.634775	0.0615351	361822	outcome	TRUE	0.011223	62960250	1	21545	1.42988e-16	met-c-909	Total cholesterol in medium VLDL || id:met-c-909	TRUE	reported	igd	2	TRUE	0.00322297	21545	6.23627e-07	361822	TRUE	1.33807e-15	0.00352209	76.1445	87.8557	69.657
rs11633043	A	G	A	G	0.117241	0.0247918	0.173335	0.182328	gen_samplesize_finngen_R9_L12_ALOPECAREATA	15	58545523	0.725237	0.0705381	361822	outcome	TRUE	0.014171	58837722	15	19267	2.40991e-16	met-c-865	Mean diameter for HDL particles || id:met-c-865	TRUE	reported	igd	2	TRUE	0.00354037	19267	3.4141e-07	361822	TRUE	1.49345e-15	0.00393917	76.1882	87.8557	68.4476
rs429358	C	T	C	T	0.118848	0.0649273	0.168024	0.181393	gen_samplesize_finngen_R9_L12_ALOPECAREATA	19	44908684	0.358169	0.0706608	361822	outcome	TRUE	2.5e-17	0.013842	19267	19	45411941	met-c-910	Cholesterol esters in medium VLDL || id:met-c-910	TRUE	reported	igd	2	TRUE	0.00381205	19267	2.33e-06	361822	TRUE	3.52e-16	0.00394908	76.3806	90.9225	73.7201
rs1042034	T	C	T	C	0.097195	0.012638	0.745398	0.732232	gen_samplesize_finngen_R9_L12_ALOPECAREATA	2	21002409	0.836497	0.0612376	361822	outcome	TRUE	21225281	2	21239	0.011244	1.13006e-17	met-c-911	Free cholesterol in medium VLDL || id:met-c-911	TRUE	reported	igd	2	TRUE	0.00350613	21239	1.17714e-07	361822	TRUE	6.97637e-17	0.00358565	76.4225	97.5943	74.7216
rs1532085	G	A	G	A	-0.090541	-0.0681728	0.594771	0.578259	gen_samplesize_finngen_R9_L12_ALOPECAREATA	15	58391167	0.215401	0.055029	361822	outcome	TRUE	0.010508	58683366	15	19273	2.08018e-17	met-c-867	Total cholesterol in IDL || id:met-c-867	TRUE	reported	igd	2	TRUE	0.00383775	19273	4.24175e-06	361822	TRUE	4.99828e-16	0.00395158	76.453	87.8557	74.2421
rs141622900	A	G	A	G	-0.292006	-0.233644	0.034269	0.0323942	gen_samplesize_finngen_R9_L12_ALOPECAREATA	19	44923535	0.128055	0.153529	361822	outcome	TRUE	0.040351	45426792	19	13472	5.75043e-13	met-c-935	Sphingomyelins || id:met-c-935	TRUE	reported	igd	2	TRUE	0.00387277	13472	6.40078e-06	361822	TRUE	9.5958e-12	0.00564379	76.4534	87.8557	52.3691
rs3826688	C	T	C	T	0.089897	0.0173831	0.676817	0.711799	gen_samplesize_finngen_R9_L12_ALOPECAREATA	19	44915704	0.772622	0.0601603	361822	outcome	TRUE	0.011109	45418961	19	21552	1.36994e-15	met-c-932	Triglycerides in small VLDL || id:met-c-932	TRUE	reported	igd	2	TRUE	0.00302953	21552	2.3075e-07	361822	TRUE	6.76041e-15	0.00353541	76.4585	87.8557	65.4848
rs1260326	C	T	C	T	-0.085678	0.0154949	0.638809	0.650736	gen_samplesize_finngen_R9_L12_ALOPECAREATA	2	27508073	0.786397	0.0571786	361822	outcome	TRUE	9.75e-18	0.009934	22549	2	27730940	met-c-873	Isoleucine || id:met-c-873	TRUE	reported	igd	2	TRUE	0.0032883	22549	2.03e-07	361822	TRUE	1.06e-16	0.00338748	76.6371	90.9225	74.3858
rs629301	T	G	T	G	0.101805	0.0266653	0.779867	0.785475	gen_samplesize_finngen_R9_L12_ALOPECAREATA	1	109275684	0.686796	0.0661332	361822	outcome	TRUE	3.34e-17	0.011948	21491	1	109818306	met-c-933	Serum total cholesterol || id:met-c-933	TRUE	reported	igd	2	TRUE	0.00336718	21491	4.49e-07	361822	TRUE	2.88e-16	0.00355856	76.7429	90.9225	72.6019
rs182695896	C	A	C	A	0.324579	0.0916454	0.019221	0.0259425	gen_samplesize_finngen_R9_L12_ALOPECAREATA	4	73947510	0.595568	0.17266	361822	outcome	TRUE	5.32e-15	0.0408	19268	4	74813227	met-c-906	Total lipids in medium LDL || id:met-c-906	TRUE	reported	igd	2	TRUE	0.0032742	19268	7.79e-07	361822	TRUE	2.39e-14	0.00397208	76.8313	90.9225	63.2879
rs1367117	A	G	A	G	0.098778	0.00617033	0.284518	0.280216	gen_samplesize_finngen_R9_L12_ALOPECAREATA	2	21041028	0.918584	0.0603647	361822	outcome	TRUE	2.36e-17	0.011466	19271	2	21263900	met-c-926	Concentration of small LDL particles || id:met-c-926	TRUE	reported	igd	2	TRUE	0.00383679	19271	2.89e-08	361822	TRUE	5.98e-17	0.00397245	76.8505	90.9225	74.2158
rs1260326	C	T	C	T	-0.092885	0.0154949	0.636562	0.650736	gen_samplesize_finngen_R9_L12_ALOPECAREATA	2	27508073	0.786397	0.0571786	361822	outcome	TRUE	0.010617	27730940	2	19273	6.64049e-18	met-c-929	Total lipids in small VLDL || id:met-c-929	TRUE	reported	igd	2	TRUE	0.00395605	19273	2.02963e-07	361822	TRUE	2.72346e-17	0.00399202	77.2385	87.8557	76.5398
rs4296389	T	C	T	C	-0.09141	0.00104603	0.313109	0.324476	gen_samplesize_finngen_R9_L12_ALOPECAREATA	2	20943234	0.9856	0.0579575	361822	outcome	TRUE	21142994	2	21538	0.010531	9.41022e-18	met-c-934	Serum total triglycerides || id:met-c-934	TRUE	reported	igd	2	TRUE	0.00348631	21538	9.00278e-10	361822	TRUE	3.65781e-17	0.00359419	77.6836	97.5943	75.3439
rs79225634	T	C	T	C	0.093823	-0.016394	0.353218	0.357553	gen_samplesize_finngen_R9_L12_ALOPECAREATA	5	75323814	0.772079	0.056598	361822	outcome	TRUE	1.33e-17	0.010801	19268	5	74619639	met-c-881	Cholesterol esters in large VLDL || id:met-c-881	TRUE	reported	igd	2	TRUE	0.00390123	19268	2.32e-07	361822	TRUE	4.73e-17	0.00402207	77.8021	90.9225	75.4555
rs291	C	T	C	T	0.10065	-0.103569	0.231014	0.228685	gen_samplesize_finngen_R9_L12_ALOPECAREATA	8	19958341	0.109725	0.0647539	361822	outcome	TRUE	0.011676	19815852	8	21551	1.45011e-17	met-c-874	Total cholesterol in large HDL || id:met-c-874	TRUE	reported	igd	2	TRUE	0.00343651	21551	7.07021e-06	361822	TRUE	1.3462e-15	0.00359927	77.8408	87.8557	74.3087
rs17411024	A	G	A	G	-0.154101	-0.00759762	0.086761	0.100359	gen_samplesize_finngen_R9_L12_ALOPECAREATA	8	19994623	0.932732	0.0900108	361822	outcome	TRUE	9.64e-18	0.017816	20663	8	19852134	met-c-892	Triglycerides in large VLDL || id:met-c-892	TRUE	reported	igd	2	TRUE	0.00360802	20663	1.97e-08	361822	TRUE	4.95e-17	0.00376314	78.0438	90.9225	74.8153
rs1260326	C	T	C	T	-0.089123	0.0154949	0.639165	0.650736	gen_samplesize_finngen_R9_L12_ALOPECAREATA	2	27508073	0.786397	0.0571786	361822	outcome	TRUE	27730940	2	21235	0.010287	8.48985e-18	met-c-886	Total cholesterol in large VLDL || id:met-c-886	TRUE	reported	igd	2	TRUE	0.00352256	21235	2.02963e-07	361822	TRUE	6.7589e-17	0.0036638	78.0794	97.5943	75.0589
rs182695896	C	A	C	A	0.329175	0.0916454	0.019221	0.0259425	gen_samplesize_finngen_R9_L12_ALOPECAREATA	4	73947510	0.595568	0.17266	361822	outcome	TRUE	74813227	4	19268	0.040841	2.21004e-15	met-c-884	Concentration of large LDL particles || id:met-c-884	TRUE	reported	igd	2	TRUE	0.00336053	19268	7.78655e-07	361822	TRUE	1.0789e-14	0.00408536	79.0315	97.5943	64.9622
rs60439253	T	C	T	C	0.240713	0.103068	0.035227	0.036416	gen_samplesize_finngen_R9_L12_ALOPECAREATA	15	58582333	0.480386	0.146055	361822	outcome	TRUE	0.028204	58874532	15	20061	2.96006e-17	met-c-876	Free cholesterol in large HDL || id:met-c-876	TRUE	reported	igd	2	TRUE	0.00361821	20061	1.37633e-06	361822	TRUE	3.93355e-16	0.00393849	79.3146	87.8557	72.8413
rs174578	A	T	A	T	-0.087713	0.00144846	0.393619	0.413959	gen_samplesize_finngen_R9_L12_ALOPECAREATA	11	61838027	0.97899	0.0550016	361822	outcome	TRUE	61605499	11	21534	0.010055	3.20996e-18	met-c-944	Free cholesterol in very large HDL || id:met-c-944	TRUE	reported	igd	2	TRUE	0.00352166	21534	1.91677e-09	361822	TRUE	2.59725e-17	0.00367265	79.371	97.5943	76.0963
rs1168041	C	T	C	T	0.095641	-0.0292302	0.722006	0.733519	gen_samplesize_finngen_R9_L12_ALOPECAREATA	1	62494579	0.634775	0.0615351	361822	outcome	TRUE	62960250	1	21539	0.011213	3.40017e-17	met-c-934	Serum total triglycerides || id:met-c-934	TRUE	reported	igd	2	TRUE	0.00336663	21539	6.23627e-07	361822	TRUE	3.1098e-16	0.00367193	79.3738	97.5943	72.7519
rs3826688	C	T	C	T	0.092329	0.0173831	0.676615	0.711799	gen_samplesize_finngen_R9_L12_ALOPECAREATA	19	44915704	0.772622	0.0601603	361822	outcome	TRUE	0.0112	45418961	19	21235	3.29989e-16	met-c-914	Phospholipids in medium VLDL || id:met-c-914	TRUE	reported	igd	2	TRUE	0.00319037	21235	2.3075e-07	361822	TRUE	2.03075e-15	0.00373051	79.5064	87.8557	67.9579
rs3005923	A	G	A	G	-0.282948	-0.0813886	0.027652	0.0259537	gen_samplesize_finngen_R9_L12_ALOPECAREATA	1	56335870	0.63645	0.172189	361822	outcome	TRUE	56801542	1	18396	0.03695	4.73042e-14	met-c-843	Apolipoprotein B || id:met-c-843	TRUE	reported	igd	2	TRUE	0.0031778	18396	6.17481e-07	361822	TRUE	1.81246e-13	0.00430518	79.5319	97.5943	58.6387
rs1367117	A	G	A	G	0.100635	0.00617033	0.284518	0.280216	gen_samplesize_finngen_R9_L12_ALOPECAREATA	2	21041028	0.918584	0.0603647	361822	outcome	TRUE	21263900	2	19271	0.011461	5.83042e-18	met-c-925	Total lipids in small LDL || id:met-c-925	TRUE	reported	igd	2	TRUE	0.00398529	19271	2.88774e-08	361822	TRUE	1.50336e-17	0.00412322	79.7793	97.5943	77.0998
rs172642	C	A	C	A	0.080322	0.0778643	0.480953	0.442807	gen_samplesize_finngen_R9_L12_ALOPECAREATA	17	6692079	0.15457	0.0546963	361822	outcome	TRUE	6595398	17	24767	0.00927	4.79954e-18	met-c-849	Citrate || id:met-c-849	TRUE	reported	igd	2	TRUE	0.00302243	24767	5.601e-06	361822	TRUE	1.07565e-15	0.00322113	80.0291	97.5943	75.0775
rs1260326	C	T	C	T	-0.113076	0.0154949	0.63682	0.650736	gen_samplesize_finngen_R9_L12_ALOPECAREATA	2	27508073	0.786397	0.0571786	361822	outcome	TRUE	0.012669	27730940	2	13505	6.24022e-19	met-c-936	Total fatty acids || id:met-c-936	TRUE	reported	igd	2	TRUE	0.00586504	13505	2.02963e-07	361822	TRUE	3.23004e-18	0.00591438	80.3371	87.8557	79.6629
rs3826688	C	T	C	T	0.092171	0.0173831	0.67682	0.711799	gen_samplesize_finngen_R9_L12_ALOPECAREATA	19	44915704	0.772622	0.0601603	361822	outcome	TRUE	0.011112	45418961	19	21545	2.19989e-16	met-c-909	Total cholesterol in medium VLDL || id:met-c-909	TRUE	reported	igd	2	TRUE	0.00318356	21545	2.3075e-07	361822	TRUE	1.40133e-15	0.00371652	80.3636	87.8557	68.8025
rs1260326	C	T	C	T	-0.090475	0.0154949	0.639167	0.650736	gen_samplesize_finngen_R9_L12_ALOPECAREATA	2	27508073	0.786397	0.0571786	361822	outcome	TRUE	27730940	2	21237	0.010281	2.86022e-18	met-c-951	Phospholipids in very large VLDL || id:met-c-951	TRUE	reported	igd	2	TRUE	0.00363373	21237	2.02963e-07	361822	TRUE	2.18278e-17	0.00377579	80.4828	97.5943	77.4438
rs1260326	C	T	C	T	-0.094994	0.0154949	0.636562	0.650736	gen_samplesize_finngen_R9_L12_ALOPECAREATA	2	27508073	0.786397	0.0571786	361822	outcome	TRUE	0.010618	27730940	2	19273	1.17004e-18	met-c-930	Concentration of small VLDL particles || id:met-c-930	TRUE	reported	igd	2	TRUE	0.00413621	19273	2.02963e-07	361822	TRUE	5.14125e-18	0.00417535	80.8006	87.8557	80.04
rs429358	C	T	C	T	0.115339	0.0649273	0.169989	0.181393	gen_samplesize_finngen_R9_L12_ALOPECAREATA	19	44908684	0.358169	0.0706608	361822	outcome	TRUE	45411941	19	21545	0.0134	1.93019e-17	met-c-931	Phospholipids in small VLDL || id:met-c-931	TRUE	reported	igd	2	TRUE	0.00342725	21545	2.33348e-06	361822	TRUE	3.97693e-16	0.00375394	81.1758	97.5943	74.0871
rs190934192	A	G	A	G	-0.33517	0.00621677	0.027532	0.00509989	gen_samplesize_finngen_R9_L12_ALOPECAREATA	1	54868328	0.987633	0.401061	361822	outcome	TRUE	0.043303	55334001	1	13494	1.71989e-14	met-c-853	Free cholesterol to esterified cholesterol ratio || id:met-c-853	TRUE	reported	igd	2	TRUE	0.00442073	13494	6.64074e-10	361822	TRUE	3.17716e-14	0.00601552	81.6526	87.8557	59.9093
rs182695896	C	A	C	A	0.334643	0.0916454	0.019221	0.0259425	gen_samplesize_finngen_R9_L12_ALOPECAREATA	4	73947510	0.595568	0.17266	361822	outcome	TRUE	74813227	4	19268	0.040794	7.35021e-16	met-c-907	Concentration of medium LDL particles || id:met-c-907	TRUE	reported	igd	2	TRUE	0.00348069	19268	7.78655e-07	361822	TRUE	3.57467e-15	0.00422222	81.6902	97.5943	67.2932
rs182695896	C	A	C	A	0.334721	0.0916454	0.019221	0.0259425	gen_samplesize_finngen_R9_L12_ALOPECAREATA	4	73947510	0.595568	0.17266	361822	outcome	TRUE	7e-16	0.0408	19268	4	74813227	met-c-926	Concentration of small LDL particles || id:met-c-926	TRUE	reported	igd	2	TRUE	0.00348128	19268	7.79e-07	361822	TRUE	3.56e-15	0.00422419	81.7284	90.9225	67.3047
rs629301	T	G	T	G	0.111675	0.0266653	0.783555	0.785475	gen_samplesize_finngen_R9_L12_ALOPECAREATA	1	109275684	0.686796	0.0661332	361822	outcome	TRUE	8.26e-19	0.012405	19273	1	109818306	met-c-926	Concentration of small LDL particles || id:met-c-926	TRUE	reported	igd	2	TRUE	0.00418785	19273	4.49e-07	361822	TRUE	4.14e-18	0.00423018	81.8661	90.9225	81.0435
rs174529	C	T	C	T	-0.093887	-0.0169624	0.409265	0.419189	gen_samplesize_finngen_R9_L12_ALOPECAREATA	11	61776489	0.757513	0.054939	361822	outcome	TRUE	0.010521	61543961	11	19271	6.4998e-19	met-c-945	Total lipids in very large HDL || id:met-c-945	TRUE	reported	igd	2	TRUE	0.00411573	19271	2.63463e-07	361822	TRUE	6.71756e-18	0.00426224	82.4807	87.8557	79.6337
rs76975037	A	C	A	C	-0.156154	-0.040689	0.087149	0.0861309	gen_samplesize_finngen_R9_L12_ALOPECAREATA	8	19993997	0.674613	0.0969191	361822	outcome	TRUE	19851508	8	21237	0.017546	1.05999e-18	met-c-891	Phospholipids in large VLDL || id:met-c-891	TRUE	reported	igd	2	TRUE	0.00371604	21237	4.87127e-07	361822	TRUE	1.28438e-17	0.0038797	82.7064	97.5943	79.2045
rs1260326	C	T	C	T	-0.096112	0.0154949	0.636562	0.650736	gen_samplesize_finngen_R9_L12_ALOPECAREATA	2	27508073	0.786397	0.0571786	361822	outcome	TRUE	0.010626	27730940	2	19273	4.66982e-19	met-c-913	Concentration of medium VLDL particles || id:met-c-913	TRUE	reported	igd	2	TRUE	0.00422738	19273	2.02963e-07	361822	TRUE	2.21156e-18	0.00427421	82.722	87.8557	81.8117
rs117376818	A	G	A	G	0.461137	-0.0936646	0.010172	0.0154769	gen_samplesize_finngen_R9_L12_ALOPECAREATA	15	58506762	0.667766	0.218222	361822	outcome	TRUE	0.056946	58798961	15	19270	6.48933e-16	met-c-942	Total cholesterol in very large HDL || id:met-c-942	TRUE	reported	igd	2	TRUE	0.00339173	19270	5.09168e-07	361822	TRUE	6.74073e-15	0.00428209	82.8622	87.8557	65.5743
rs1260326	C	T	C	T	-0.096239	0.0154949	0.636562	0.650736	gen_samplesize_finngen_R9_L12_ALOPECAREATA	2	27508073	0.786397	0.0571786	361822	outcome	TRUE	27730940	2	19273	0.01061	2.97989e-19	met-c-912	Total lipids in medium VLDL || id:met-c-912	TRUE	reported	igd	2	TRUE	0.00425125	19273	2.02963e-07	361822	TRUE	1.77329e-18	0.00428552	82.9416	97.5943	82.2757
rs12149545	A	G	A	G	-0.10259	0.0436014	0.28474	0.27578	gen_samplesize_finngen_R9_L12_ALOPECAREATA	16	56959249	0.473185	0.0607849	361822	outcome	TRUE	56993161	16	19269	0.011427	5.12979e-19	met-c-896	Mean diameter for LDL particles || id:met-c-896	TRUE	reported	igd	2	TRUE	0.00416599	19269	1.42205e-06	361822	TRUE	9.45622e-18	0.00428699	82.9531	97.5943	80.602
rs1260326	C	T	C	T	-0.114903	0.0154949	0.63681	0.650736	gen_samplesize_finngen_R9_L12_ALOPECAREATA	2	27508073	0.786397	0.0571786	361822	outcome	TRUE	0.012663	27730940	2	13506	1.94984e-19	met-c-857	Omega-7, omega-9 and saturated fatty acids || id:met-c-857	TRUE	reported	igd	2	TRUE	0.0060602	13506	2.02963e-07	361822	TRUE	8.87546e-19	0.00610712	82.9773	87.8557	82.336
rs35493868	G	C	G	C	-0.116446	-0.131625	0.173841	0.180412	gen_samplesize_finngen_R9_L12_ALOPECAREATA	7	73625076	0.0626542	0.0707037	361822	outcome	TRUE	73039406	7	21237	0.013225	2.40991e-18	met-c-915	Triglycerides in medium VLDL || id:met-c-915	TRUE	reported	igd	2	TRUE	0.00363767	21237	9.57846e-06	361822	TRUE	4.9079e-16	0.00389489	83.0313	97.5943	77.5279
rs3005923	A	G	A	G	-0.330553	-0.0813886	0.028835	0.0259537	gen_samplesize_finngen_R9_L12_ALOPECAREATA	1	56335870	0.63645	0.172189	361822	outcome	TRUE	7.94e-15	0.042212	13493	1	56801542	met-c-858	Free cholesterol || id:met-c-858	TRUE	reported	igd	2	TRUE	0.00452477	13493	6.17e-07	361822	TRUE	3.12e-14	0.00611963	83.0683	90.9225	61.3212
rs174529	C	T	C	T	-0.094276	-0.0169624	0.409265	0.419189	gen_samplesize_finngen_R9_L12_ALOPECAREATA	11	61776489	0.757513	0.054939	361822	outcome	TRUE	6.37e-19	0.010529	19271	11	61543961	met-c-947	Phospholipids in very large HDL || id:met-c-947	TRUE	reported	igd	2	TRUE	0.00414348	19271	2.63e-07	361822	TRUE	5.2e-18	0.00429764	83.1686	90.9225	80.173
rs291	C	T	C	T	0.104066	-0.103569	0.231015	0.228685	gen_samplesize_finngen_R9_L12_ALOPECAREATA	8	19958341	0.109725	0.0647539	361822	outcome	TRUE	0.011665	19815852	8	21552	1.03992e-18	met-c-876	Free cholesterol in large HDL || id:met-c-876	TRUE	reported	igd	2	TRUE	0.00367959	21552	7.07021e-06	361822	TRUE	1.20986e-16	0.00384774	83.2391	87.8557	79.5881
rs1077835	G	A	G	A	0.127702	0.0564469	0.249716	0.256557	gen_samplesize_finngen_R9_L12_ALOPECAREATA	15	58431227	0.363644	0.0621357	361822	outcome	TRUE	58723426	15	13543	0.014424	1.53993e-18	met-c-917	Other polyunsaturated fatty acids than 18:2 || id:met-c-917	TRUE	reported	igd	2	TRUE	0.00575528	13543	2.28089e-06	361822	TRUE	1.72338e-17	0.00611079	83.255	97.5943	78.3834
rs183130	T	C	T	C	-0.104531	0.0398542	0.294505	0.279259	gen_samplesize_finngen_R9_L12_ALOPECAREATA	16	56957451	0.510819	0.060609	361822	outcome	TRUE	0.011843	56991363	16	18264	2.39001e-18	met-c-909	Total cholesterol in medium VLDL || id:met-c-909	TRUE	reported	igd	2	TRUE	0.00424785	18264	1.19504e-06	361822	TRUE	2.64473e-17	0.00454053	83.2974	87.8557	77.9053
rs429358	C	T	C	T	0.117062	0.0649273	0.169984	0.181393	gen_samplesize_finngen_R9_L12_ALOPECAREATA	19	44908684	0.358169	0.0706608	361822	outcome	TRUE	45411941	19	21539	0.013402	5.86949e-18	met-c-934	Serum total triglycerides || id:met-c-934	TRUE	reported	igd	2	TRUE	0.00352998	21539	2.33348e-06	361822	TRUE	1.42308e-16	0.00386684	83.6034	97.5943	76.2944
rs117376818	A	G	A	G	0.463725	-0.0936646	0.010172	0.0154769	gen_samplesize_finngen_R9_L12_ALOPECAREATA	15	58506762	0.667766	0.218222	361822	outcome	TRUE	0.056983	58798961	15	19270	5.00035e-16	met-c-943	Cholesterol esters in very large HDL || id:met-c-943	TRUE	reported	igd	2	TRUE	0.00342534	19270	5.09168e-07	361822	TRUE	4.94454e-15	0.00433029	83.7989	87.8557	66.2263
rs952275	G	T	G	T	0.088994	-0.0550815	0.433101	0.420879	gen_samplesize_finngen_R9_L12_ALOPECAREATA	2	20998527	0.317049	0.0550517	361822	outcome	TRUE	5.29e-19	0.009891	21488	2	21221399	met-c-933	Serum total cholesterol || id:met-c-933	TRUE	reported	igd	2	TRUE	0.00375364	21488	2.77e-06	361822	TRUE	1.91e-17	0.00388908	83.8869	90.9225	80.9545
rs1569209	G	T	G	T	-0.193723	-0.135552	0.062761	0.0599975	gen_samplesize_finngen_R9_L12_ALOPECAREATA	8	19972659	0.237346	0.114714	361822	outcome	TRUE	0.021472	19830170	8	18956	4.93969e-19	met-c-887	Cholesterol esters in large VLDL || id:met-c-887	TRUE	reported	igd	2	TRUE	0.00427617	18956	3.85909e-06	361822	TRUE	1.53376e-17	0.00441502	84.0534	87.8557	81.3987
rs964184	C	G	C	G	-0.133456	-0.0278824	0.857677	0.854959	gen_samplesize_finngen_R9_L12_ALOPECAREATA	11	116778201	0.717903	0.0771806	361822	outcome	TRUE	1.89e-19	0.014557	19271	11	116648917	met-c-926	Concentration of small LDL particles || id:met-c-926	TRUE	reported	igd	2	TRUE	0.00434293	19271	3.61e-07	361822	TRUE	9.14e-19	0.00434816	84.1505	90.9225	84.049
rs10468017	T	C	T	C	-0.101011	0.00542143	0.313616	0.331122	gen_samplesize_finngen_R9_L12_ALOPECAREATA	15	58386313	0.925109	0.0576745	361822	outcome	TRUE	58678512	15	19269	0.011172	2.57988e-19	met-c-921	Total lipids in small HDL || id:met-c-921	TRUE	reported	igd	2	TRUE	0.00422496	19269	2.44212e-08	361822	TRUE	1.60096e-18	0.00439271	85.0078	97.5943	81.7477
rs1260326	C	T	C	T	-0.098251	0.0154949	0.636812	0.650736	gen_samplesize_finngen_R9_L12_ALOPECAREATA	2	27508073	0.786397	0.0571786	361822	outcome	TRUE	1.9e-19	0.010722	18960	2	27730940	met-c-890	Concentration of large VLDL particles || id:met-c-890	TRUE	reported	igd	2	TRUE	0.00440971	18960	2.03e-07	361822	TRUE	7.64e-19	0.00446526	85.0321	90.9225	83.9697
rs1800588	T	C	T	C	0.129233	0.0832112	0.24922	0.247702	gen_samplesize_finngen_R9_L12_ALOPECAREATA	15	58431476	0.185112	0.0627924	361822	outcome	TRUE	58723675	15	13525	0.014469	7.40969e-19	met-c-893	18:2, linoleic acid (LA) || id:met-c-893	TRUE	reported	igd	2	TRUE	0.00586465	13525	4.8535e-06	361822	TRUE	1.75583e-17	0.00624989	85.0488	97.5943	79.7756
rs1260326	C	T	C	T	-0.092322	0.0154949	0.63891	0.650736	gen_samplesize_finngen_R9_L12_ALOPECAREATA	2	27508073	0.786397	0.0571786	361822	outcome	TRUE	27730940	2	21551	0.010197	3.94003e-19	met-c-931	Phospholipids in small VLDL || id:met-c-931	TRUE	reported	igd	2	TRUE	0.00378957	21551	2.02963e-07	361822	TRUE	2.64547e-18	0.00393274	85.0813	97.5943	81.972
rs1260326	C	T	C	T	-0.097557	0.0154949	0.636562	0.650736	gen_samplesize_finngen_R9_L12_ALOPECAREATA	2	27508073	0.786397	0.0571786	361822	outcome	TRUE	27730940	2	19273	0.010596	7.89951e-20	met-c-941	Mean diameter for VLDL particles || id:met-c-941	TRUE	reported	igd	2	TRUE	0.00437948	19273	2.02963e-07	361822	TRUE	5.41451e-19	0.0044037	85.2391	97.5943	84.7682
rs115849089	A	G	A	G	-0.156185	-0.0166413	0.101403	0.108363	gen_samplesize_finngen_R9_L12_ALOPECAREATA	8	20054859	0.849253	0.0875528	361822	outcome	TRUE	19912370	8	19269	0.017183	3.44033e-19	met-c-956	Triglycerides in very small VLDL || id:met-c-956	TRUE	reported	igd	2	TRUE	0.00426981	19269	9.98486e-08	361822	TRUE	1.2799e-18	0.00444554	86.0347	97.5943	82.6191
rs1800588	T	C	T	C	0.130012	0.0832112	0.24915	0.247702	gen_samplesize_finngen_R9_L12_ALOPECAREATA	15	58431476	0.185112	0.0627924	361822	outcome	TRUE	58723675	15	13533	0.01444	4.75992e-19	met-c-916	Mono-unsaturated fatty acids || id:met-c-916	TRUE	reported	igd	2	TRUE	0.00595537	13533	4.8535e-06	361822	TRUE	9.56085e-18	0.00632428	86.1184	97.5943	81.0648
rs1260326	C	T	C	T	-0.093001	0.0154949	0.638907	0.650736	gen_samplesize_finngen_R9_L12_ALOPECAREATA	2	27508073	0.786397	0.0571786	361822	outcome	TRUE	1.43e-19	0.010194	21548	2	27730940	met-c-952	Triglycerides in very large VLDL || id:met-c-952	TRUE	reported	igd	2	TRUE	0.00384809	21548	2.03e-07	361822	TRUE	1.46e-18	0.00399082	86.3307	90.9225	83.2312
rs429358	C	T	C	T	0.126422	0.0649273	0.168024	0.181393	gen_samplesize_finngen_R9_L12_ALOPECAREATA	19	44908684	0.358169	0.0706608	361822	outcome	TRUE	0.01383	45411941	19	19267	2.11009e-19	met-c-929	Total lipids in small VLDL || id:met-c-929	TRUE	reported	igd	2	TRUE	0.00431869	19267	2.33348e-06	361822	TRUE	3.50353e-18	0.00446846	86.4712	87.8557	83.5605
rs1260326	C	T	C	T	-0.117539	0.0154949	0.636827	0.650736	gen_samplesize_finngen_R9_L12_ALOPECAREATA	2	27508073	0.786397	0.0571786	361822	outcome	TRUE	27730940	2	13535	0.012652	3.53021e-20	met-c-916	Mono-unsaturated fatty acids || id:met-c-916	TRUE	reported	igd	2	TRUE	0.0063371	13535	2.02963e-07	361822	TRUE	1.30816e-19	0.00639041	87.0377	97.5943	86.3069
rs60439253	T	C	T	C	0.264327	0.103068	0.03622	0.036416	gen_samplesize_finngen_R9_L12_ALOPECAREATA	15	58582333	0.480386	0.146055	361822	outcome	TRUE	58874532	15	17775	0.029212	3.96004e-19	met-c-875	Cholesterol esters in large HDL || id:met-c-875	TRUE	reported	igd	2	TRUE	0.00458568	17775	1.37633e-06	361822	TRUE	4.15351e-18	0.00487797	87.1212	97.5943	81.8767
rs1260326	C	T	C	T	-0.093488	0.0154949	0.6389	0.650736	gen_samplesize_finngen_R9_L12_ALOPECAREATA	2	27508073	0.786397	0.0571786	361822	outcome	TRUE	0.010205	27730940	2	21540	8.0094e-20	met-c-960	Triglycerides in chylomicrons and largest VLDL particles || id:met-c-960	TRUE	reported	igd	2	TRUE	0.00388143	21540	2.02963e-07	361822	TRUE	1.0492e-18	0.00403276	87.2092	87.8557	83.9239
rs1260326	C	T	C	T	-0.094208	0.0154949	0.639169	0.650736	gen_samplesize_finngen_R9_L12_ALOPECAREATA	2	27508073	0.786397	0.0571786	361822	outcome	TRUE	9.83e-20	0.010278	21239	2	27730940	met-c-892	Triglycerides in large VLDL || id:met-c-892	TRUE	reported	igd	2	TRUE	0.00394049	21239	2.03e-07	361822	TRUE	9.71e-19	0.00409379	87.2971	90.9225	84.0153
rs1260326	C	T	C	T	-0.094592	0.0154949	0.639168	0.650736	gen_samplesize_finngen_R9_L12_ALOPECAREATA	2	27508073	0.786397	0.0571786	361822	outcome	TRUE	27730940	2	21238	0.010276	7.16968e-20	met-c-888	Free cholesterol in large VLDL || id:met-c-888	TRUE	reported	igd	2	TRUE	0.00397428	21238	2.02963e-07	361822	TRUE	6.90601e-19	0.00412723	88.0091	97.5943	84.7346
rs1260326	C	T	C	T	-0.094619	0.0154949	0.639171	0.650736	gen_samplesize_finngen_R9_L12_ALOPECAREATA	2	27508073	0.786397	0.0571786	361822	outcome	TRUE	27730940	2	21241	0.010282	6.79986e-20	met-c-915	Triglycerides in medium VLDL || id:met-c-915	TRUE	reported	igd	2	TRUE	0.00397136	21241	2.02963e-07	361822	TRUE	7.07569e-19	0.00412957	88.0717	97.5943	84.684
rs629301	T	G	T	G	0.115941	0.0266653	0.783555	0.785475	gen_samplesize_finngen_R9_L12_ALOPECAREATA	1	109275684	0.686796	0.0661332	361822	outcome	TRUE	109818306	1	19273	0.012397	3.65006e-20	met-c-925	Total lipids in small LDL || id:met-c-925	TRUE	reported	igd	2	TRUE	0.00451825	19273	4.49326e-07	361822	TRUE	1.968e-19	0.00455954	88.2694	97.5943	87.4663
rs190934192	A	G	A	G	-0.319724	0.00621677	0.023998	0.00509989	gen_samplesize_finngen_R9_L12_ALOPECAREATA	1	54868328	0.987633	0.401061	361822	outcome	TRUE	55334001	1	18398	0.040849	1.29987e-14	met-c-843	Apolipoprotein B || id:met-c-843	TRUE	reported	igd	2	TRUE	0.0033191	18398	6.64074e-10	361822	TRUE	2.39461e-14	0.00478857	88.5145	97.5943	61.2615
rs182695896	C	A	C	A	0.348324	0.0916454	0.019221	0.0259425	gen_samplesize_finngen_R9_L12_ALOPECAREATA	4	73947510	0.595568	0.17266	361822	outcome	TRUE	4.45e-17	0.040852	19268	4	74813227	met-c-872	Triglycerides in IDL || id:met-c-872	TRUE	reported	igd	2	TRUE	0.00375935	19268	7.79e-07	361822	TRUE	2.76e-16	0.0045745	88.5374	90.9225	72.701
rs629301	T	G	T	G	0.116125	0.0266653	0.783555	0.785475	gen_samplesize_finngen_R9_L12_ALOPECAREATA	1	109275684	0.686796	0.0661332	361822	outcome	TRUE	109818306	1	19273	0.012422	3.37987e-20	met-c-870	Concentration of IDL particles || id:met-c-870	TRUE	reported	igd	2	TRUE	0.00451439	19273	4.49326e-07	361822	TRUE	2.03924e-19	0.00457402	88.5511	97.5943	87.3913
rs3005923	A	G	A	G	-0.292564	-0.0813886	0.027565	0.0259537	gen_samplesize_finngen_R9_L12_ALOPECAREATA	1	56335870	0.63645	0.172189	361822	outcome	TRUE	1.81e-15	0.036185	19266	1	56801542	met-c-926	Concentration of small LDL particles || id:met-c-926	TRUE	reported	igd	2	TRUE	0.00338195	19266	6.17e-07	361822	TRUE	8.02e-15	0.00458871	88.8044	90.9225	65.3709
rs174578	A	T	A	T	-0.097718	0.00144846	0.40193	0.413959	gen_samplesize_finngen_R9_L12_ALOPECAREATA	11	61838027	0.97899	0.0550016	361822	outcome	TRUE	0.010484	61605499	11	19265	2.49977e-20	met-c-865	Mean diameter for HDL particles || id:met-c-865	TRUE	reported	igd	2	TRUE	0.0044897	19265	1.91677e-09	361822	TRUE	1.20009e-19	0.00459073	88.839	87.8557	86.8751
rs174418	C	T	C	T	-0.115321	-0.0119043	0.56242	0.554677	gen_samplesize_finngen_R9_L12_ALOPECAREATA	15	58395404	0.827641	0.0546749	361822	outcome	TRUE	5.5e-20	0.012499	13494	15	58687603	met-c-858	Free cholesterol || id:met-c-858	TRUE	reported	igd	2	TRUE	0.00626987	13494	1.31e-07	361822	TRUE	2.1e-19	0.00654583	88.8983	90.9225	85.1268
rs1260326	C	T	C	T	-0.094448	0.0154949	0.63891	0.650736	gen_samplesize_finngen_R9_L12_ALOPECAREATA	2	27508073	0.786397	0.0571786	361822	outcome	TRUE	0.010203	27730940	2	21551	5.01996e-20	met-c-909	Total cholesterol in medium VLDL || id:met-c-909	TRUE	reported	igd	2	TRUE	0.00396077	21551	2.02963e-07	361822	TRUE	4.55605e-19	0.00411596	89.0613	87.8557	85.6899
rs17145750	T	C	T	C	-0.134886	-0.102846	0.148692	0.148797	gen_samplesize_finngen_R9_L12_ALOPECAREATA	7	73612048	0.17775	0.0763114	361822	outcome	TRUE	73026378	7	19268	0.014545	4.27957e-20	met-c-941	Mean diameter for VLDL particles || id:met-c-941	TRUE	reported	igd	2	TRUE	0.00444407	19268	5.01997e-06	361822	TRUE	2.6316e-18	0.00460615	89.1527	97.5943	86.0016
rs3741298	T	C	T	C	-0.13631	-0.0146894	0.769736	0.768475	gen_samplesize_finngen_R9_L12_ALOPECAREATA	11	116786845	0.819623	0.0644189	361822	outcome	TRUE	0.014496	116657561	11	13502	7.70016e-21	met-c-936	Total fatty acids || id:met-c-936	TRUE	reported	igd	2	TRUE	0.00650714	13502	1.43711e-07	361822	TRUE	4.3513e-20	0.00658648	89.507	87.8557	88.4217
rs190934192	A	G	A	G	-0.314819	0.00621677	0.023981	0.00509989	gen_samplesize_finngen_R9_L12_ALOPECAREATA	1	54868328	0.987633	0.401061	361822	outcome	TRUE	0.040091	55334001	1	19270	9.72971e-15	met-c-955	Phospholipids in very small VLDL || id:met-c-955	TRUE	reported	igd	2	TRUE	0.0031901	19270	6.64074e-10	361822	TRUE	2.10952e-14	0.00463957	89.8119	87.8557	61.6635
rs10211524	A	G	A	G	0.086403	-0.0211591	0.40991	0.412914	gen_samplesize_finngen_R9_L12_ALOPECAREATA	2	64980940	0.702043	0.0553087	361822	outcome	TRUE	0.009427	65208074	2	24898	5.23962e-20	met-c-940	Valine || id:met-c-940	TRUE	reported	igd	2	TRUE	0.00336293	24898	4.04496e-07	361822	TRUE	1.89556e-18	0.00361156	90.2392	87.8557	84.0061
rs1042034	T	C	T	C	0.105215	0.012638	0.745366	0.732232	gen_samplesize_finngen_R9_L12_ALOPECAREATA	2	21002409	0.836497	0.0612376	361822	outcome	TRUE	0.011161	21225281	2	21557	1.33015e-20	met-c-932	Triglycerides in small VLDL || id:met-c-932	TRUE	reported	igd	2	TRUE	0.00410596	21557	1.17714e-07	361822	TRUE	8.80662e-20	0.00420215	90.9595	87.8557	88.8688
rs1042034	T	C	T	C	0.110488	0.012638	0.737718	0.732232	gen_samplesize_finngen_R9_L12_ALOPECAREATA	2	21002409	0.836497	0.0612376	361822	outcome	TRUE	0.011597	21225281	2	19272	5.97998e-21	met-c-930	Concentration of small VLDL particles || id:met-c-930	TRUE	reported	igd	2	TRUE	0.00468831	19272	1.17714e-07	361822	TRUE	2.72195e-20	0.0047241	91.4655	87.8557	90.7693
rs12914626	T	C	T	C	-0.103469	-0.0272455	0.67045	0.645	gen_samplesize_finngen_R9_L12_ALOPECAREATA	15	58446224	0.632275	0.0569363	361822	outcome	TRUE	0.011246	58738423	15	19270	4.67951e-20	met-c-943	Cholesterol esters in very large HDL || id:met-c-943	TRUE	reported	igd	2	TRUE	0.00437405	19270	6.32875e-07	361822	TRUE	8.70984e-19	0.00473084	91.5871	87.8557	84.6495
rs3005923	A	G	A	G	-0.297637	-0.0813886	0.027565	0.0259537	gen_samplesize_finngen_R9_L12_ALOPECAREATA	1	56335870	0.63645	0.172189	361822	outcome	TRUE	56801542	1	19266	0.03616	5.7306e-16	met-c-925	Total lipids in small LDL || id:met-c-925	TRUE	reported	igd	2	TRUE	0.00350466	19266	6.17481e-07	361822	TRUE	2.5903e-15	0.00474922	91.9256	97.5943	67.7512
rs1260326	C	T	C	T	-0.096815	0.0154949	0.639169	0.650736	gen_samplesize_finngen_R9_L12_ALOPECAREATA	2	27508073	0.786397	0.0571786	361822	outcome	TRUE	27730940	2	21239	0.010277	9.13061e-21	met-c-891	Phospholipids in large VLDL || id:met-c-891	TRUE	reported	igd	2	TRUE	0.00416149	21239	2.02963e-07	361822	TRUE	1.03403e-19	0.00432349	92.2167	97.5943	88.7468
rs10468017	T	C	T	C	-0.105282	0.00542143	0.313616	0.331122	gen_samplesize_finngen_R9_L12_ALOPECAREATA	15	58386313	0.925109	0.0576745	361822	outcome	TRUE	0.011171	58678512	15	19269	8.12082e-21	met-c-922	Concentration of small HDL particles || id:met-c-922	TRUE	reported	igd	2	TRUE	0.00458894	19269	2.44212e-08	361822	TRUE	5.44365e-20	0.00477203	92.3837	87.8557	88.8227
rs261334	C	G	C	G	-0.110891	-0.0692828	0.775119	0.766959	gen_samplesize_finngen_R9_L12_ALOPECAREATA	15	58434545	0.281023	0.0642684	361822	outcome	TRUE	3.66e-20	0.011934	21489	15	58726744	met-c-933	Serum total cholesterol || id:met-c-933	TRUE	reported	igd	2	TRUE	0.00400224	21489	3.21e-06	361822	TRUE	1.85e-18	0.0042869	92.5093	90.9225	86.3417
rs1367117	A	G	A	G	0.108697	0.00617033	0.284518	0.280216	gen_samplesize_finngen_R9_L12_ALOPECAREATA	2	21041028	0.918584	0.0603647	361822	outcome	TRUE	21263900	2	19271	0.011461	1.11995e-20	met-c-907	Concentration of medium LDL particles || id:met-c-907	TRUE	reported	igd	2	TRUE	0.00464631	19271	2.88774e-08	361822	TRUE	3.2368e-20	0.00481032	93.138	97.5943	89.9477
rs1042034	T	C	T	C	0.111574	0.012638	0.737718	0.732232	gen_samplesize_finngen_R9_L12_ALOPECAREATA	2	21002409	0.836497	0.0612376	361822	outcome	TRUE	0.011596	21225281	2	19272	2.51015e-21	met-c-929	Total lipids in small VLDL || id:met-c-929	TRUE	reported	igd	2	TRUE	0.0047813	19272	1.17714e-07	361822	TRUE	1.15013e-20	0.00481742	93.2811	87.8557	92.5784
rs115849089	A	G	A	G	-0.162836	-0.0166413	0.101403	0.108363	gen_samplesize_finngen_R9_L12_ALOPECAREATA	8	20054859	0.849253	0.0875528	361822	outcome	TRUE	7.89e-21	0.017156	19269	8	19912370	met-c-910	Cholesterol esters in medium VLDL || id:met-c-910	TRUE	reported	igd	2	TRUE	0.00465403	19269	9.98e-08	361822	TRUE	3.64e-20	0.00483222	93.5544	90.9225	90.0884
rs934197	A	G	A	G	0.102767	0.00892694	0.287219	0.28037	gen_samplesize_finngen_R9_L12_ALOPECAREATA	2	21044589	0.882422	0.0603583	361822	outcome	TRUE	2.18e-20	0.010956	21549	2	21267461	met-c-924	Total cholesterol in small LDL || id:met-c-924	TRUE	reported	igd	2	TRUE	0.00406674	21549	6.05e-08	361822	TRUE	1.18e-19	0.00432421	93.5784	90.9225	87.9839
rs190934192	A	G	A	G	-0.322048	0.00621677	0.023981	0.00509989	gen_samplesize_finngen_R9_L12_ALOPECAREATA	1	54868328	0.987633	0.401061	361822	outcome	TRUE	2.27e-15	0.039972	19270	1	55334001	met-c-926	Concentration of small LDL particles || id:met-c-926	TRUE	reported	igd	2	TRUE	0.00335762	19270	6.64e-10	361822	TRUE	4.42e-15	0.00485508	94.0042	90.9225	64.9127
rs1260326	C	T	C	T	-0.09786	0.0154949	0.63917	0.650736	gen_samplesize_finngen_R9_L12_ALOPECAREATA	2	27508073	0.786397	0.0571786	361822	outcome	TRUE	0.010285	27730940	2	21240	4.48023e-21	met-c-914	Phospholipids in medium VLDL || id:met-c-914	TRUE	reported	igd	2	TRUE	0.00424464	21240	2.02963e-07	361822	TRUE	4.44385e-20	0.00441733	94.2314	87.8557	90.5319
rs12914626	T	C	T	C	-0.099602	-0.0272455	0.673453	0.645	gen_samplesize_finngen_R9_L12_ALOPECAREATA	15	58446224	0.632275	0.0569363	361822	outcome	TRUE	0.010853	58738423	15	21537	5.32967e-20	met-c-942	Total cholesterol in very large HDL || id:met-c-942	TRUE	reported	igd	2	TRUE	0.0038958	21537	6.32875e-07	361822	TRUE	1.41196e-18	0.00436334	94.3763	87.8557	84.2241
rs3005923	A	G	A	G	-0.301607	-0.0813886	0.027565	0.0259537	gen_samplesize_finngen_R9_L12_ALOPECAREATA	1	56335870	0.63645	0.172189	361822	outcome	TRUE	0.036272	56801542	1	19266	2.42996e-16	met-c-955	Phospholipids in very small VLDL || id:met-c-955	TRUE	reported	igd	2	TRUE	0.00357633	19266	6.17481e-07	361822	TRUE	1.33908e-15	0.00487676	94.4063	87.8557	69.1417
rs629301	T	G	T	G	0.112767	0.0266653	0.779766	0.785475	gen_samplesize_finngen_R9_L12_ALOPECAREATA	1	109275684	0.686796	0.0661332	361822	outcome	TRUE	109818306	1	21559	0.011943	1.15001e-20	met-c-871	Phospholipids in IDL || id:met-c-871	TRUE	reported	igd	2	TRUE	0.00411866	21559	4.49326e-07	361822	TRUE	1.1828e-19	0.0043676	94.5653	97.5943	89.1533
rs72660594	C	T	C	T	-0.268256	0.0363105	0.035214	0.0435096	gen_samplesize_finngen_R9_L12_ALOPECAREATA	1	55170567	0.78415	0.132561	361822	outcome	TRUE	55636240	1	19268	0.028825	5.00956e-20	met-c-954	Concentration of very small VLDL particles || id:met-c-954	TRUE	reported	igd	2	TRUE	0.00447529	19268	2.07367e-07	361822	TRUE	2.2679e-19	0.00488962	94.6663	97.5943	86.6084
rs115849089	A	G	A	G	-0.151057	-0.0166413	0.107416	0.108363	gen_samplesize_finngen_R9_L12_ALOPECAREATA	8	20054859	0.849253	0.0875528	361822	outcome	TRUE	19912370	8	21555	0.016658	3.41979e-19	met-c-928	Free cholesterol in small VLDL || id:met-c-928	TRUE	reported	igd	2	TRUE	0.0038008	21555	9.98486e-08	361822	TRUE	1.97526e-18	0.00437552	94.7201	97.5943	82.2311
rs6544366	T	G	T	G	-0.105646	0.00400428	0.267876	0.279145	gen_samplesize_finngen_R9_L12_ALOPECAREATA	2	20981153	0.947203	0.0604697	361822	outcome	TRUE	0.010987	21204025	2	21554	2.05022e-21	met-c-927	Total cholesterol in small VLDL || id:met-c-927	TRUE	reported	igd	2	TRUE	0.0042717	21554	1.21194e-08	361822	TRUE	1.17679e-20	0.00437779	94.7649	87.8557	92.4587
rs629301	T	G	T	G	0.112946	0.0266653	0.779767	0.785475	gen_samplesize_finngen_R9_L12_ALOPECAREATA	1	109275684	0.686796	0.0661332	361822	outcome	TRUE	109818306	1	21558	0.011918	1.15001e-20	met-c-908	Phospholipids in medium LDL || id:met-c-908	TRUE	reported	igd	2	TRUE	0.00414917	21558	4.49326e-07	361822	TRUE	8.67025e-20	0.00438146	94.8624	97.5943	89.8121
rs629301	T	G	T	G	0.120442	0.0266653	0.783555	0.785475	gen_samplesize_finngen_R9_L12_ALOPECAREATA	1	109275684	0.686796	0.0661332	361822	outcome	TRUE	109818306	1	19273	0.01242	1.26009e-21	met-c-869	Total lipids in IDL || id:met-c-869	TRUE	reported	igd	2	TRUE	0.00485617	19273	4.49326e-07	361822	TRUE	8.72476e-21	0.00492043	95.2905	97.5943	94.04
rs934197	A	G	A	G	0.109934	0.00892694	0.284745	0.28037	gen_samplesize_finngen_R9_L12_ALOPECAREATA	2	21044589	0.882422	0.0603583	361822	outcome	TRUE	4.16e-21	0.011461	19266	2	21267461	met-c-906	Total lipids in medium LDL || id:met-c-906	TRUE	reported	igd	2	TRUE	0.00475339	19266	6.05e-08	361822	TRUE	1.33e-20	0.00492279	95.3017	90.9225	92.0066
rs79236614	G	C	G	C	-0.164527	-0.0465806	0.089305	0.0888717	gen_samplesize_finngen_R9_L12_ALOPECAREATA	8	20002949	0.625842	0.0955327	361822	outcome	TRUE	19860460	8	21554	0.017265	4.37019e-21	met-c-923	Triglycerides in small HDL || id:met-c-923	TRUE	reported	igd	2	TRUE	0.00419592	21554	6.57072e-07	361822	TRUE	6.5118e-20	0.00440304	95.3141	97.5943	90.8116
rs3764261	A	C	A	C	-0.102518	0.0375697	0.299039	0.279035	gen_samplesize_finngen_R9_L12_ALOPECAREATA	16	56959412	0.535153	0.0605808	361822	outcome	TRUE	0.010739	56993324	16	21556	3.97009e-21	met-c-927	Total cholesterol in small VLDL || id:met-c-927	TRUE	reported	igd	2	TRUE	0.00421029	21556	1.06295e-06	361822	TRUE	7.49038e-20	0.00440608	95.3888	87.8557	91.1323
rs142884588	C	A	C	A	0.537375	-1.02168	0.009704	0.00292329	gen_samplesize_finngen_R9_L12_ALOPECAREATA	9	5530082	0.041863	0.502087	361822	outcome	TRUE	5530082	9	17171	0.071418	5.53988e-14	met-c-862	Glycoproteins || id:met-c-862	TRUE	reported	igd	2	TRUE	0.00328674	17171	1.14439e-05	361822	TRUE	4.69119e-12	0.0055501	95.8215	97.5943	56.616
rs115849089	A	G	A	G	-0.165005	-0.0166413	0.101403	0.108363	gen_samplesize_finngen_R9_L12_ALOPECAREATA	8	20054859	0.849253	0.0875528	361822	outcome	TRUE	0.017145	19912370	8	19269	2.45019e-21	met-c-929	Total lipids in small VLDL || id:met-c-929	TRUE	reported	igd	2	TRUE	0.00478434	19269	9.98486e-08	361822	TRUE	1.08725e-20	0.00496181	96.0759	87.8557	92.6231
rs79236614	G	C	G	C	-0.16649	-0.0465806	0.089314	0.0888717	gen_samplesize_finngen_R9_L12_ALOPECAREATA	8	20002949	0.625842	0.0955327	361822	outcome	TRUE	19860460	8	21238	0.017339	1.6099e-21	met-c-915	Triglycerides in medium VLDL || id:met-c-915	TRUE	reported	igd	2	TRUE	0.00432289	21238	6.57072e-07	361822	TRUE	3.2507e-20	0.00450915	96.19	97.5943	92.1994
rs4296389	T	C	T	C	-0.106868	0.00104603	0.320104	0.324476	gen_samplesize_finngen_R9_L12_ALOPECAREATA	2	20943234	0.9856	0.0579575	361822	outcome	TRUE	7.73e-22	0.010975	19266	2	21142994	met-c-910	Cholesterol esters in medium VLDL || id:met-c-910	TRUE	reported	igd	2	TRUE	0.00489787	19266	9e-10	361822	TRUE	2.64e-21	0.00497117	96.2431	90.9225	94.817
rs261334	C	G	C	G	-0.118377	-0.0692828	0.769329	0.766959	gen_samplesize_finngen_R9_L12_ALOPECAREATA	15	58434545	0.281023	0.0642684	361822	outcome	TRUE	58726744	15	19271	0.012319	2.90001e-21	met-c-956	Triglycerides in very small VLDL || id:met-c-956	TRUE	reported	igd	2	TRUE	0.00476923	19271	3.2119e-06	361822	TRUE	8.00459e-20	0.00497359	96.3151	97.5943	92.3387
rs1260326	C	T	C	T	-0.098969	0.0154949	0.63917	0.650736	gen_samplesize_finngen_R9_L12_ALOPECAREATA	2	27508073	0.786397	0.0571786	361822	outcome	TRUE	27730940	2	21240	0.01027	1.38007e-21	met-c-911	Free cholesterol in medium VLDL || id:met-c-911	TRUE	reported	igd	2	TRUE	0.0043536	21240	2.02963e-07	361822	TRUE	1.47309e-20	0.00451801	96.389	97.5943	92.8662
rs115849089	A	G	A	G	-0.165353	-0.0166413	0.101403	0.108363	gen_samplesize_finngen_R9_L12_ALOPECAREATA	8	20054859	0.849253	0.0875528	361822	outcome	TRUE	0.01716	19912370	8	19269	2.03986e-21	met-c-913	Concentration of medium VLDL particles || id:met-c-913	TRUE	reported	igd	2	TRUE	0.00479609	19269	9.98486e-08	361822	TRUE	9.75099e-21	0.00498276	96.4836	87.8557	92.8516
rs247617	A	C	A	C	-0.117264	0.0383027	0.292299	0.278894	gen_samplesize_finngen_R9_L12_ALOPECAREATA	16	56956804	0.527303	0.0605932	361822	outcome	TRUE	56990716	16	16878	0.012204	3.0297e-21	met-c-954	Concentration of very small VLDL particles || id:met-c-954	TRUE	reported	igd	2	TRUE	0.00544109	16878	1.10438e-06	361822	TRUE	2.24771e-20	0.00568901	96.557	97.5943	92.3262
rs261334	C	G	C	G	0.118591	-0.0692828	0.769329	0.766959	gen_samplesize_finngen_R9_L12_ALOPECAREATA	15	58434545	0.281023	0.0642684	361822	outcome	TRUE	58726744	15	19271	0.012275	1.13006e-21	met-c-941	Mean diameter for VLDL particles || id:met-c-941	TRUE	reported	igd	2	TRUE	0.00482062	19271	3.2119e-06	361822	TRUE	5.02186e-20	0.00499159	96.6654	97.5943	93.3384
rs261334	C	G	C	G	-0.118778	-0.0692828	0.769329	0.766959	gen_samplesize_finngen_R9_L12_ALOPECAREATA	15	58434545	0.281023	0.0642684	361822	outcome	TRUE	0.012312	58726744	15	19271	1.99986e-21	met-c-867	Total cholesterol in IDL || id:met-c-867	TRUE	reported	igd	2	TRUE	0.00480688	19271	3.2119e-06	361822	TRUE	5.68862e-20	0.00500734	96.972	87.8557	93.0711
rs3005923	A	G	A	G	-0.305749	-0.0813886	0.027565	0.0259537	gen_samplesize_finngen_R9_L12_ALOPECAREATA	1	56335870	0.63645	0.172189	361822	outcome	TRUE	56801542	1	19266	0.036201	9.86052e-17	met-c-908	Phospholipids in medium LDL || id:met-c-908	TRUE	reported	igd	2	TRUE	0.00368924	19266	6.17481e-07	361822	TRUE	4.73585e-16	0.00501163	97.0302	97.5943	71.3327
rs72660594	C	T	C	T	-0.271711	0.0363105	0.035214	0.0435096	gen_samplesize_finngen_R9_L12_ALOPECAREATA	1	55170567	0.78415	0.132561	361822	outcome	TRUE	1.5e-20	0.028807	19268	1	55636240	met-c-872	Triglycerides in IDL || id:met-c-872	TRUE	reported	igd	2	TRUE	0.00459649	19268	2.07e-07	361822	TRUE	7.39e-20	0.00501638	97.1329	90.9225	88.9648
rs1042034	T	C	T	C	0.108877	0.012638	0.745345	0.732232	gen_samplesize_finngen_R9_L12_ALOPECAREATA	2	21002409	0.836497	0.0612376	361822	outcome	TRUE	0.011169	21225281	2	21550	4.9204e-22	met-c-909	Total cholesterol in medium VLDL || id:met-c-909	TRUE	reported	igd	2	TRUE	0.00439062	21550	1.17714e-07	361822	TRUE	4.76964e-21	0.00449999	97.4042	87.8557	95.0263
rs1532085	G	A	G	A	-0.096775	-0.0681728	0.598552	0.578259	gen_samplesize_finngen_R9_L12_ALOPECAREATA	15	58391167	0.215401	0.055029	361822	outcome	TRUE	58683366	15	21559	0.00999	1.15001e-21	met-c-871	Phospholipids in IDL || id:met-c-871	TRUE	reported	igd	2	TRUE	0.00433432	21559	4.24175e-06	361822	TRUE	8.22943e-20	0.00450078	97.4619	97.5943	93.8416
rs4075673	C	T	C	T	-0.102479	-0.0267652	0.601523	0.602687	gen_samplesize_finngen_R9_L12_ALOPECAREATA	2	20951027	0.628773	0.0553625	361822	outcome	TRUE	5.92e-22	0.010484	19270	2	21150787	met-c-872	Triglycerides in IDL || id:met-c-872	TRUE	reported	igd	2	TRUE	0.00493436	19270	6.46e-07	361822	TRUE	5.07e-21	0.00503449	97.4953	90.9225	95.5467
rs6073958	C	T	C	T	-0.126877	-0.00603532	0.195862	0.177296	gen_samplesize_finngen_R9_L12_ALOPECAREATA	20	45923216	0.932679	0.0714455	361822	outcome	TRUE	0.0129	44551855	20	19269	1.07994e-22	met-c-943	Cholesterol esters in very large HDL || id:met-c-943	TRUE	reported	igd	2	TRUE	0.00499571	19269	1.97223e-08	361822	TRUE	1.21995e-21	0.0050708	98.1971	87.8557	96.7356
rs3005923	A	G	A	G	-0.307983	-0.0813886	0.027565	0.0259537	gen_samplesize_finngen_R9_L12_ALOPECAREATA	1	56335870	0.63645	0.172189	361822	outcome	TRUE	4.02e-17	0.036239	19266	1	56801542	met-c-933	Serum total cholesterol || id:met-c-933	TRUE	reported	igd	2	TRUE	0.00373533	19266	6.17e-07	361822	TRUE	3.1e-16	0.00508513	98.4606	90.9225	72.2273
rs190934192	A	G	A	G	-0.367843	0.00621677	0.027532	0.00509989	gen_samplesize_finngen_R9_L12_ALOPECAREATA	1	54868328	0.987633	0.401061	361822	outcome	TRUE	3.05e-17	0.043213	13494	1	55334001	met-c-858	Free cholesterol || id:met-c-858	TRUE	reported	igd	2	TRUE	0.00534187	13494	6.64e-10	361822	TRUE	6.99e-17	0.0072455	98.4697	90.9225	72.4596
rs1260326	C	T	C	T	-0.099454	0.0154949	0.638917	0.650736	gen_samplesize_finngen_R9_L12_ALOPECAREATA	2	27508073	0.786397	0.0571786	361822	outcome	TRUE	0.0102	27730940	2	21558	6.23017e-22	met-c-932	Triglycerides in small VLDL || id:met-c-932	TRUE	reported	igd	2	TRUE	0.00439101	21558	2.02963e-07	361822	TRUE	5.41001e-21	0.00456379	98.8282	87.8557	95.0701
rs3741298	T	C	T	C	-0.14319	-0.0146894	0.769753	0.768475	gen_samplesize_finngen_R9_L12_ALOPECAREATA	11	116786845	0.819623	0.0644189	361822	outcome	TRUE	116657561	11	13503	0.01451	7.31981e-23	met-c-856	Omega-6 fatty acids || id:met-c-856	TRUE	reported	igd	2	TRUE	0.00716149	13503	1.43711e-07	361822	TRUE	5.74232e-22	0.00726776	98.8404	97.5943	97.3847
rs1532085	G	A	G	A	-0.103028	-0.0681728	0.594771	0.578259	gen_samplesize_finngen_R9_L12_ALOPECAREATA	15	58391167	0.215401	0.055029	361822	outcome	TRUE	58683366	15	19273	0.010504	4.36014e-22	met-c-869	Total lipids in IDL || id:met-c-869	TRUE	reported	igd	2	TRUE	0.00496746	19273	4.24175e-06	361822	TRUE	1.85289e-20	0.00511671	99.1112	97.5943	96.2058
rs3005923	A	G	A	G	-0.309226	-0.0813886	0.027565	0.0259537	gen_samplesize_finngen_R9_L12_ALOPECAREATA	1	56335870	0.63645	0.172189	361822	outcome	TRUE	3.27e-17	0.036157	19266	1	56801542	met-c-924	Total cholesterol in small LDL || id:met-c-924	TRUE	reported	igd	2	TRUE	0.00378247	19266	6.17e-07	361822	TRUE	2.01e-16	0.00512626	99.2611	90.9225	73.1421
rs142130958	A	G	A	G	-0.155888	-0.104705	0.105498	0.101664	gen_samplesize_finngen_R9_L12_ALOPECAREATA	19	11079976	0.244482	0.0899639	361822	outcome	TRUE	11190652	19	21558	0.016395	6.07016e-21	met-c-928	Free cholesterol in small VLDL || id:met-c-928	TRUE	reported	igd	2	TRUE	0.00417654	21558	3.74373e-06	361822	TRUE	3.41368e-19	0.00458649	99.322	97.5943	90.4071
rs1367117	A	G	A	G	0.106094	0.00617033	0.287052	0.280216	gen_samplesize_finngen_R9_L12_ALOPECAREATA	2	21041028	0.918584	0.0603647	361822	outcome	TRUE	21263900	2	21556	0.01097	1.85994e-21	met-c-908	Phospholipids in medium LDL || id:met-c-908	TRUE	reported	igd	2	TRUE	0.00432076	21556	2.88774e-08	361822	TRUE	7.65857e-21	0.00460713	99.7616	97.5943	93.5338
rs934197	A	G	A	G	0.112747	0.00892694	0.284745	0.28037	gen_samplesize_finngen_R9_L12_ALOPECAREATA	2	21044589	0.882422	0.0603583	361822	outcome	TRUE	21267461	2	19266	0.011463	4.00037e-22	met-c-905	Cholesterol esters in medium LDL || id:met-c-905	TRUE	reported	igd	2	TRUE	0.00499679	19266	6.04559e-08	361822	TRUE	1.39543e-21	0.00517794	100.267	97.5943	96.7416
rs72660594	C	T	C	T	-0.276038	0.0363105	0.035214	0.0435096	gen_samplesize_finngen_R9_L12_ALOPECAREATA	1	55170567	0.78415	0.132561	361822	outcome	TRUE	0.028825	55636240	1	19268	3.82032e-21	met-c-953	Total lipids in very small VLDL || id:met-c-953	TRUE	reported	igd	2	TRUE	0.00473746	19268	2.07367e-07	361822	TRUE	2.00774e-20	0.00517743	100.267	87.8557	91.7063
rs1367117	A	G	A	G	0.108852	0.00617033	0.287972	0.280216	gen_samplesize_finngen_R9_L12_ALOPECAREATA	2	21041028	0.918584	0.0603647	361822	outcome	TRUE	21263900	2	20686	0.011191	9.99079e-22	met-c-843	Apolipoprotein B || id:met-c-843	TRUE	reported	igd	2	TRUE	0.00455322	20686	2.88774e-08	361822	TRUE	4.14338e-21	0.00485904	100.995	97.5943	94.6096
rs6065904	A	G	A	G	-0.120847	-0.0110786	0.233223	0.225354	gen_samplesize_finngen_R9_L12_ALOPECAREATA	20	45906012	0.865377	0.0653473	361822	outcome	TRUE	44534651	20	19272	0.012221	1.63983e-22	met-c-878	Concentration of large HDL particles || id:met-c-878	TRUE	reported	igd	2	TRUE	0.00504869	19272	7.94368e-08	361822	TRUE	8.91756e-22	0.00522327	101.181	97.5943	97.7819
rs3764261	A	C	A	C	-0.105608	0.0375697	0.299047	0.279035	gen_samplesize_finngen_R9_L12_ALOPECAREATA	16	56959412	0.535153	0.0605808	361822	outcome	TRUE	56993324	16	21558	0.010735	2.63998e-22	met-c-928	Free cholesterol in small VLDL || id:met-c-928	TRUE	reported	igd	2	TRUE	0.00446967	21558	1.06295e-06	361822	TRUE	5.31515e-21	0.00467576	101.264	97.5943	96.7809
rs111543310	C	T	C	T	0.408029	-0.197225	0.015958	0.0230474	gen_samplesize_finngen_R9_L12_ALOPECAREATA	15	59239619	0.282329	0.183448	361822	outcome	TRUE	59531818	15	19268	0.048719	1.03992e-16	met-c-946	Concentration of very large HDL particles || id:met-c-946	TRUE	reported	igd	2	TRUE	0.00362757	19268	3.19451e-06	361822	TRUE	2.49589e-15	0.00522883	101.268	97.5943	70.1432
rs115849089	A	G	A	G	-0.169616	-0.0166413	0.101403	0.108363	gen_samplesize_finngen_R9_L12_ALOPECAREATA	8	20054859	0.849253	0.0875528	361822	outcome	TRUE	19912370	8	19269	0.017137	1.26999e-22	met-c-912	Total lipids in medium VLDL || id:met-c-912	TRUE	reported	igd	2	TRUE	0.0050588	19269	9.98486e-08	361822	TRUE	8.55008e-22	0.00524299	101.549	97.5943	97.9634
rs190934192	A	G	A	G	-0.335176	0.00621677	0.023981	0.00509989	gen_samplesize_finngen_R9_L12_ALOPECAREATA	1	54868328	0.987633	0.401061	361822	outcome	TRUE	55334001	1	19270	0.039934	1.53003e-16	met-c-925	Total lipids in small LDL || id:met-c-925	TRUE	reported	igd	2	TRUE	0.00364283	19270	6.64074e-10	361822	TRUE	3.09284e-16	0.00525898	101.866	97.5943	70.4466
rs964184	C	G	C	G	-0.158553	-0.0278824	0.857966	0.854959	gen_samplesize_finngen_R9_L12_ALOPECAREATA	11	116778201	0.717903	0.0771806	361822	outcome	TRUE	0.015768	116648917	11	16568	2.38013e-23	met-c-958	Concentration of chylomicrons and largest VLDL particles || id:met-c-958	TRUE	reported	igd	2	TRUE	0.00606646	16568	3.60704e-07	361822	TRUE	1.90113e-22	0.00612691	102.124	87.8557	101.11
rs1800588	T	C	T	C	0.14167	0.0832112	0.249057	0.247702	gen_samplesize_finngen_R9_L12_ALOPECAREATA	15	58431476	0.185112	0.0627924	361822	outcome	TRUE	0.014458	58723675	15	13504	2.11009e-22	met-c-857	Omega-7, omega-9 and saturated fatty acids || id:met-c-857	TRUE	reported	igd	2	TRUE	0.00706096	13504	4.8535e-06	361822	TRUE	8.14029e-21	0.00750743	102.132	87.8557	96.0151
rs11591147	T	G	T	G	-0.368426	-0.0659942	0.028653	0.035982	gen_samplesize_finngen_R9_L12_ALOPECAREATA	1	55039974	0.651579	0.146144	361822	outcome	TRUE	0.039901	55505647	1	13473	3.74024e-20	met-c-935	Sphingomyelins || id:met-c-935	TRUE	reported	igd	2	TRUE	0.00628917	13473	5.63582e-07	361822	TRUE	2.9421e-19	0.00755571	102.558	87.8557	85.2576
rs13016046	A	T	A	T	-0.108179	0.067932	0.369998	0.355658	gen_samplesize_finngen_R9_L12_ALOPECAREATA	2	210723901	0.230395	0.0566411	361822	outcome	TRUE	211588625	2	18730	0.010942	5.06991e-23	met-c-862	Glycoproteins || id:met-c-862	TRUE	reported	igd	2	TRUE	0.00519207	18730	3.97549e-06	361822	TRUE	7.56391e-21	0.00545578	102.736	97.5943	97.7445
rs1800588	T	C	T	C	0.142532	0.0832112	0.249057	0.247702	gen_samplesize_finngen_R9_L12_ALOPECAREATA	15	58431476	0.185112	0.0627924	361822	outcome	TRUE	58723675	15	13504	0.014482	9.47109e-23	met-c-856	Omega-6 fatty acids || id:met-c-856	TRUE	reported	igd	2	TRUE	0.00712303	13504	4.8535e-06	361822	TRUE	5.44802e-21	0.00759907	103.388	97.5943	96.8652
rs11633043	A	G	A	G	0.131169	0.0247918	0.167838	0.182328	gen_samplesize_finngen_R9_L12_ALOPECAREATA	15	58545523	0.725237	0.0705381	361822	outcome	TRUE	0.01378	58837722	15	21530	5.00035e-21	met-c-948	Triglycerides in very large HDL || id:met-c-948	TRUE	reported	igd	2	TRUE	0.00419118	21530	3.4141e-07	361822	TRUE	5.30198e-20	0.00480608	103.965	87.8557	90.6075
rs629301	T	G	T	G	0.125779	0.0266653	0.783555	0.785475	gen_samplesize_finngen_R9_L12_ALOPECAREATA	1	109275684	0.686796	0.0661332	361822	outcome	TRUE	109818306	1	19273	0.012398	1.98016e-23	met-c-907	Concentration of medium LDL particles || id:met-c-907	TRUE	reported	igd	2	TRUE	0.00531246	19273	4.49326e-07	361822	TRUE	1.29852e-22	0.00536616	103.969	97.5943	102.923
rs3005923	A	G	A	G	-0.316471	-0.0813886	0.027565	0.0259537	gen_samplesize_finngen_R9_L12_ALOPECAREATA	1	56335870	0.63645	0.172189	361822	outcome	TRUE	56801542	1	19266	0.036168	7.81988e-18	met-c-907	Concentration of medium LDL particles || id:met-c-907	TRUE	reported	igd	2	TRUE	0.00395867	19266	6.17481e-07	361822	TRUE	3.96658e-17	0.00536928	103.992	97.5943	76.563
rs934197	A	G	A	G	0.114845	0.00892694	0.284745	0.28037	gen_samplesize_finngen_R9_L12_ALOPECAREATA	2	21044589	0.882422	0.0603583	361822	outcome	TRUE	6.6e-23	0.01146	19266	2	21267461	met-c-881	Cholesterol esters in large VLDL || id:met-c-881	TRUE	reported	igd	2	TRUE	0.00518621	19266	6.05e-08	361822	TRUE	2.41e-22	0.00537244	104.054	90.9225	100.428
rs115849089	A	G	A	G	-0.171856	-0.0166413	0.101403	0.108363	gen_samplesize_finngen_R9_L12_ALOPECAREATA	8	20054859	0.849253	0.0875528	361822	outcome	TRUE	0.01714	19912370	8	19269	4.97966e-23	met-c-930	Concentration of small VLDL particles || id:met-c-930	TRUE	reported	igd	2	TRUE	0.00519079	19269	9.98486e-08	361822	TRUE	2.51705e-22	0.00538239	104.264	87.8557	100.533
rs964184	C	G	C	G	-0.148855	-0.0278824	0.857677	0.854959	gen_samplesize_finngen_R9_L12_ALOPECAREATA	11	116778201	0.717903	0.0771806	361822	outcome	TRUE	7.59e-24	0.014566	19271	11	116648917	met-c-872	Triglycerides in IDL || id:met-c-872	TRUE	reported	igd	2	TRUE	0.00539063	19271	3.61e-07	361822	TRUE	5.78e-23	0.00540948	104.802	90.9225	104.435
rs3005923	A	G	A	G	-0.317827	-0.0813886	0.027565	0.0259537	gen_samplesize_finngen_R9_L12_ALOPECAREATA	1	56335870	0.63645	0.172189	361822	outcome	TRUE	5.78e-18	0.03617	19266	1	56801542	met-c-906	Total lipids in medium LDL || id:met-c-906	TRUE	reported	igd	2	TRUE	0.0039921	19266	6.17e-07	361822	TRUE	2.92e-17	0.00541539	104.89	90.9225	77.212
rs629301	T	G	T	G	0.118798	0.0266653	0.779766	0.785475	gen_samplesize_finngen_R9_L12_ALOPECAREATA	1	109275684	0.686796	0.0661332	361822	outcome	TRUE	109818306	1	21559	0.011937	8.931e-23	met-c-868	Free cholesterol in IDL || id:met-c-868	TRUE	reported	igd	2	TRUE	0.0045735	21559	4.49326e-07	361822	TRUE	1.12174e-21	0.00484727	105.001	97.5943	99.0439
rs75679663	A	C	A	C	-0.413162	0.404205	0.026209	0.0274365	gen_samplesize_finngen_R9_L12_ALOPECAREATA	17	4764677	0.0149207	0.166046	361822	outcome	TRUE	0.043276	4667972	17	11986	1.94984e-21	met-c-935	Sphingomyelins || id:met-c-935	TRUE	reported	igd	2	TRUE	0.00754839	11986	1.63775e-05	361822	TRUE	3.72751e-19	0.00871339	105.339	87.8557	91.1479
rs934197	A	G	A	G	0.115746	0.00892694	0.284745	0.28037	gen_samplesize_finngen_R9_L12_ALOPECAREATA	2	21044589	0.882422	0.0603583	361822	outcome	TRUE	21267461	2	19266	0.011466	3.0297e-23	met-c-884	Concentration of large LDL particles || id:met-c-884	TRUE	reported	igd	2	TRUE	0.00526199	19266	6.04559e-08	361822	TRUE	1.1934e-22	0.00545706	105.702	97.5943	101.903
rs629301	T	G	T	G	0.126845	0.0266653	0.783555	0.785475	gen_samplesize_finngen_R9_L12_ALOPECAREATA	1	109275684	0.686796	0.0661332	361822	outcome	TRUE	0.012412	109818306	1	19273	7.50931e-24	met-c-867	Total cholesterol in IDL || id:met-c-867	TRUE	reported	igd	2	TRUE	0.00539028	19273	4.49326e-07	361822	TRUE	6.33502e-23	0.0054575	105.749	87.8557	104.439
rs934197	A	G	A	G	0.115894	0.00892694	0.284745	0.28037	gen_samplesize_finngen_R9_L12_ALOPECAREATA	2	21044589	0.882422	0.0603583	361822	outcome	TRUE	0.011465	21267461	2	19266	2.77013e-23	met-c-883	Total lipids in large LDL || id:met-c-883	TRUE	reported	igd	2	TRUE	0.0052763	19266	6.04559e-08	361822	TRUE	1.04512e-22	0.00547103	105.974	87.8557	102.182
rs247617	A	C	A	C	-0.115584	0.0383027	0.288773	0.278894	gen_samplesize_finngen_R9_L12_ALOPECAREATA	16	56956804	0.527303	0.0605932	361822	outcome	TRUE	0.011437	56990716	16	19268	2.30994e-23	met-c-929	Total lipids in small VLDL || id:met-c-929	TRUE	reported	igd	2	TRUE	0.00527331	19268	1.10438e-06	361822	TRUE	3.12563e-22	0.0054877	106.309	87.8557	102.134
rs3005923	A	G	A	G	-0.319973	-0.0813886	0.027565	0.0259537	gen_samplesize_finngen_R9_L12_ALOPECAREATA	1	56335870	0.63645	0.172189	361822	outcome	TRUE	0.036167	56801542	1	19266	3.23966e-18	met-c-904	Total cholesterol in medium LDL || id:met-c-904	TRUE	reported	igd	2	TRUE	0.00404664	19266	6.17481e-07	361822	TRUE	1.76539e-17	0.00548877	106.319	87.8557	78.2711
rs247617	A	C	A	C	-0.115662	0.0383027	0.288773	0.278894	gen_samplesize_finngen_R9_L12_ALOPECAREATA	16	56956804	0.527303	0.0605932	361822	outcome	TRUE	0.011437	56990716	16	19268	2.11009e-23	met-c-930	Concentration of small VLDL particles || id:met-c-930	TRUE	reported	igd	2	TRUE	0.00528039	19268	1.10438e-06	361822	TRUE	2.92906e-22	0.00549511	106.454	87.8557	102.272
rs3005923	A	G	A	G	-0.320329	-0.0813886	0.027565	0.0259537	gen_samplesize_finngen_R9_L12_ALOPECAREATA	1	56335870	0.63645	0.172189	361822	outcome	TRUE	56801542	1	19266	0.036183	3.19007e-18	met-c-905	Cholesterol esters in medium LDL || id:met-c-905	TRUE	reported	igd	2	TRUE	0.00405204	19266	6.17481e-07	361822	TRUE	1.67977e-17	0.00550099	106.557	97.5943	78.376
rs174546	T	C	T	C	-0.127635	0.00114503	0.402849	0.41332	gen_samplesize_finngen_R9_L12_ALOPECAREATA	11	61802358	0.983393	0.0550081	361822	outcome	TRUE	61569830	11	13499	0.012483	4.8095e-24	met-c-852	22:6, docosahexaenoic acid || id:met-c-852	TRUE	reported	igd	2	TRUE	0.00768623	13499	1.19753e-09	361822	TRUE	1.22067e-23	0.00783783	106.623	97.5943	104.545
rs247617	A	C	A	C	-0.115881	0.0383027	0.288773	0.278894	gen_samplesize_finngen_R9_L12_ALOPECAREATA	16	56956804	0.527303	0.0605932	361822	outcome	TRUE	56990716	16	19268	0.011459	2.22998e-23	met-c-956	Triglycerides in very small VLDL || id:met-c-956	TRUE	reported	igd	2	TRUE	0.00528008	19268	1.10438e-06	361822	TRUE	2.93756e-22	0.00551594	106.859	97.5943	102.266
rs11632618	A	G	A	G	0.218584	0.0277749	0.061802	0.0485289	gen_samplesize_finngen_R9_L12_ALOPECAREATA	15	58432507	0.825546	0.12601	361822	outcome	TRUE	58724706	15	19269	0.023568	5.12979e-20	met-c-875	Cholesterol esters in large HDL || id:met-c-875	TRUE	reported	igd	2	TRUE	0.0044447	19269	1.34277e-07	361822	TRUE	2.69241e-19	0.00554069	107.347	97.5943	86.0184
rs629301	T	G	T	G	0.12018	0.0266653	0.779779	0.785475	gen_samplesize_finngen_R9_L12_ALOPECAREATA	1	109275684	0.686796	0.0661332	361822	outcome	TRUE	0.011929	109818306	1	21550	2.9703e-23	met-c-885	Phospholipids in large LDL || id:met-c-885	TRUE	reported	igd	2	TRUE	0.00468823	21550	4.49326e-07	361822	TRUE	3.52956e-22	0.00496049	107.422	87.8557	101.498
rs6511720	T	G	T	G	-0.175667	-0.0937271	0.099907	0.101688	gen_samplesize_finngen_R9_L12_ALOPECAREATA	19	11091630	0.297173	0.0899048	361822	outcome	TRUE	1.76e-23	0.017333	19273	19	11202306	met-c-872	Triglycerides in IDL || id:met-c-872	TRUE	reported	igd	2	TRUE	0.00530176	19273	3e-06	361822	TRUE	5.87e-22	0.00555001	107.551	90.9225	102.715
rs190934192	A	G	A	G	-0.344392	0.00621677	0.023981	0.00509989	gen_samplesize_finngen_R9_L12_ALOPECAREATA	1	54868328	0.987633	0.401061	361822	outcome	TRUE	55334001	1	19270	0.040048	2.48028e-17	met-c-870	Concentration of IDL particles || id:met-c-870	TRUE	reported	igd	2	TRUE	0.00382335	19270	6.64074e-10	361822	TRUE	5.75103e-17	0.00555216	107.576	97.5943	73.9511
rs1042034	T	C	T	C	0.114547	0.012638	0.745345	0.732232	gen_samplesize_finngen_R9_L12_ALOPECAREATA	2	21002409	0.836497	0.0612376	361822	outcome	TRUE	21225281	2	21550	0.011156	3.78007e-24	met-c-931	Phospholipids in small VLDL || id:met-c-931	TRUE	reported	igd	2	TRUE	0.00486882	21550	1.17714e-07	361822	TRUE	3.48512e-23	0.00498089	107.865	97.5943	105.427
rs115849089	A	G	A	G	-0.161431	-0.0166413	0.107398	0.108363	gen_samplesize_finngen_R9_L12_ALOPECAREATA	8	20054859	0.849253	0.0875528	361822	outcome	TRUE	19912370	8	21547	0.016661	1.10994e-21	met-c-931	Phospholipids in small VLDL || id:met-c-931	TRUE	reported	igd	2	TRUE	0.00433847	21547	9.98486e-08	361822	TRUE	7.90857e-21	0.00499641	108.188	97.5943	93.8797
rs6065904	A	G	A	G	-0.124992	-0.0110786	0.233223	0.225354	gen_samplesize_finngen_R9_L12_ALOPECAREATA	20	45906012	0.865377	0.0653473	361822	outcome	TRUE	44534651	20	19272	0.012221	5.51061e-24	met-c-877	Total lipids in large HDL || id:met-c-877	TRUE	reported	igd	2	TRUE	0.00539906	19272	7.94368e-08	361822	TRUE	3.46464e-23	0.00558772	108.28	97.5943	104.605
rs629301	T	G	T	G	0.128508	0.0266653	0.783555	0.785475	gen_samplesize_finngen_R9_L12_ALOPECAREATA	1	109275684	0.686796	0.0661332	361822	outcome	TRUE	2.22e-24	0.012397	19273	1	109818306	met-c-906	Total lipids in medium LDL || id:met-c-906	TRUE	reported	igd	2	TRUE	0.00554508	19273	4.49e-07	361822	TRUE	1.52e-23	0.00560154	108.555	90.9225	107.455
rs1042034	T	C	T	C	0.114961	0.012638	0.745369	0.732232	gen_samplesize_finngen_R9_L12_ALOPECAREATA	2	21002409	0.836497	0.0612376	361822	outcome	TRUE	21225281	2	21558	0.011149	2.39001e-24	met-c-928	Free cholesterol in small VLDL || id:met-c-928	TRUE	reported	igd	2	TRUE	0.00490822	21558	1.17714e-07	361822	TRUE	2.28346e-23	0.00501665	108.684	97.5943	106.323
rs115849089	A	G	A	G	-0.162057	-0.0166413	0.107383	0.108363	gen_samplesize_finngen_R9_L12_ALOPECAREATA	8	20054859	0.849253	0.0875528	361822	outcome	TRUE	19912370	8	21541	0.016663	6.90081e-22	met-c-934	Serum total triglycerides || id:met-c-934	TRUE	reported	igd	2	TRUE	0.00437221	21541	9.98486e-08	361822	TRUE	5.65512e-21	0.00503462	108.989	97.5943	94.5865
rs7412	T	C	T	C	-0.272206	-0.176014	0.057368	0.0532686	gen_samplesize_finngen_R9_L12_ALOPECAREATA	19	44908822	0.145191	0.120828	361822	outcome	TRUE	45412079	19	13501	0.028286	8.05935e-22	met-c-856	Omega-6 fatty acids || id:met-c-856	TRUE	reported	igd	2	TRUE	0.00681368	13501	5.86495e-06	361822	TRUE	5.12584e-20	0.00801378	109.052	97.5943	92.6088
rs11591147	T	G	T	G	-0.33771	-0.0659942	0.030715	0.035982	gen_samplesize_finngen_R9_L12_ALOPECAREATA	1	55039974	0.651579	0.146144	361822	outcome	TRUE	0.034863	55505647	1	15985	1.03992e-21	met-c-927	Total cholesterol in small VLDL || id:met-c-927	TRUE	reported	igd	2	TRUE	0.00583657	15985	5.63582e-07	361822	TRUE	6.77176e-21	0.00679078	109.279	87.8557	93.8336
rs952275	G	T	G	T	0.107487	-0.0550815	0.426607	0.420879	gen_samplesize_finngen_R9_L12_ALOPECAREATA	2	20998527	0.317049	0.0550517	361822	outcome	TRUE	0.010358	21221399	2	19270	1.50003e-24	met-c-953	Total lipids in very small VLDL || id:met-c-953	TRUE	reported	igd	2	TRUE	0.0055578	19270	2.76679e-06	361822	TRUE	5.2462e-23	0.00565226	109.527	87.8557	107.686
rs952275	G	T	G	T	0.107726	-0.0550815	0.426607	0.420879	gen_samplesize_finngen_R9_L12_ALOPECAREATA	2	20998527	0.317049	0.0550517	361822	outcome	TRUE	21221399	2	19270	0.010353	1.21004e-24	met-c-870	Concentration of IDL particles || id:met-c-870	TRUE	reported	igd	2	TRUE	0.00558777	19270	2.76679e-06	361822	TRUE	3.99397e-23	0.00567743	110.017	97.5943	108.27
rs190934192	A	G	A	G	-0.348795	0.00621677	0.023981	0.00509989	gen_samplesize_finngen_R9_L12_ALOPECAREATA	1	54868328	0.987633	0.401061	361822	outcome	TRUE	6.2e-18	0.040012	19270	1	55334001	met-c-933	Serum total cholesterol || id:met-c-933	TRUE	reported	igd	2	TRUE	0.00392838	19270	6.64e-10	361822	TRUE	2.16e-17	0.00569503	110.36	90.9225	75.9906
rs629301	T	G	T	G	0.129755	0.0266653	0.783555	0.785475	gen_samplesize_finngen_R9_L12_ALOPECAREATA	1	109275684	0.686796	0.0661332	361822	outcome	TRUE	109818306	1	19273	0.012405	7.78933e-25	met-c-884	Concentration of large LDL particles || id:met-c-884	TRUE	reported	igd	2	TRUE	0.00564536	19273	4.49326e-07	361822	TRUE	6.02678e-24	0.00571078	110.684	97.5943	109.409
rs115849089	A	G	A	G	-0.164554	-0.0166413	0.107442	0.108363	gen_samplesize_finngen_R9_L12_ALOPECAREATA	8	20054859	0.849253	0.0875528	361822	outcome	TRUE	19912370	8	21237	0.016783	2.73968e-22	met-c-911	Free cholesterol in medium VLDL || id:met-c-911	TRUE	reported	igd	2	TRUE	0.00450675	21237	9.98486e-08	361822	TRUE	2.61649e-21	0.00519347	110.859	97.5943	96.1342
rs3005923	A	G	A	G	-0.326813	-0.0813886	0.027565	0.0259537	gen_samplesize_finngen_R9_L12_ALOPECAREATA	1	56335870	0.63645	0.172189	361822	outcome	TRUE	56801542	1	19266	0.036239	5.48025e-19	met-c-871	Phospholipids in IDL || id:met-c-871	TRUE	reported	igd	2	TRUE	0.00420407	19266	6.17481e-07	361822	TRUE	4.1459e-18	0.00572595	110.94	97.5943	81.3292
rs3005923	A	G	A	G	-0.326867	-0.0813886	0.027565	0.0259537	gen_samplesize_finngen_R9_L12_ALOPECAREATA	1	56335870	0.63645	0.172189	361822	outcome	TRUE	56801542	1	19266	0.036227	6.36942e-19	met-c-870	Concentration of IDL particles || id:met-c-870	TRUE	reported	igd	2	TRUE	0.00420823	19266	6.17481e-07	361822	TRUE	3.99024e-18	0.00572784	110.977	97.5943	81.4099
rs115849089	A	G	A	G	-0.163505	-0.0166413	0.107398	0.108363	gen_samplesize_finngen_R9_L12_ALOPECAREATA	8	20054859	0.849253	0.0875528	361822	outcome	TRUE	0.016666	19912370	8	21547	2.66993e-22	met-c-909	Total cholesterol in medium VLDL || id:met-c-909	TRUE	reported	igd	2	TRUE	0.00444751	21547	9.98486e-08	361822	TRUE	2.57526e-21	0.00512562	111	87.8557	96.2497
rs14399	A	C	A	C	-0.096657	0.0548582	0.389872	0.375563	gen_samplesize_finngen_R9_L12_ALOPECAREATA	6	111222741	0.32926	0.0562299	361822	outcome	TRUE	111543944	6	24918	0.009441	1.42988e-24	met-c-938	Tyrosine || id:met-c-938	TRUE	reported	igd	2	TRUE	0.00418918	24918	2.6306e-06	361822	TRUE	5.01375e-22	0.00444467	111.238	97.5943	104.817
rs3005923	A	G	A	G	-0.327754	-0.0813886	0.027565	0.0259537	gen_samplesize_finngen_R9_L12_ALOPECAREATA	1	56335870	0.63645	0.172189	361822	outcome	TRUE	0.036217	56801542	1	19266	4.56037e-19	met-c-885	Phospholipids in large LDL || id:met-c-885	TRUE	reported	igd	2	TRUE	0.00423333	19266	6.17481e-07	361822	TRUE	3.16725e-18	0.00575897	111.583	87.8557	81.8976
rs1532085	G	A	G	A	-0.109365	-0.0681728	0.594771	0.578259	gen_samplesize_finngen_R9_L12_ALOPECAREATA	15	58391167	0.215401	0.055029	361822	outcome	TRUE	58683366	15	19273	0.010499	1.07994e-24	met-c-870	Concentration of IDL particles || id:met-c-870	TRUE	reported	igd	2	TRUE	0.0055991	19273	4.24175e-06	361822	TRUE	6.10776e-23	0.0057655	111.751	97.5943	108.508
rs6544366	T	G	T	G	-0.120386	0.00400428	0.274622	0.279145	gen_samplesize_finngen_R9_L12_ALOPECAREATA	2	20981153	0.947203	0.0604697	361822	outcome	TRUE	21204025	2	19270	0.011442	3.72992e-25	met-c-954	Concentration of very small VLDL particles || id:met-c-954	TRUE	reported	igd	2	TRUE	0.00571246	19270	1.21194e-08	361822	TRUE	1.50028e-24	0.00577407	111.901	97.5943	110.7
rs190934192	A	G	A	G	-0.351616	0.00621677	0.023981	0.00509989	gen_samplesize_finngen_R9_L12_ALOPECAREATA	1	54868328	0.987633	0.401061	361822	outcome	TRUE	55334001	1	19270	0.039974	5.08979e-18	met-c-908	Phospholipids in medium LDL || id:met-c-908	TRUE	reported	igd	2	TRUE	0.00399949	19270	6.64074e-10	361822	TRUE	1.11464e-17	0.00578752	112.163	97.5943	77.3717
rs1260326	C	T	C	T	-0.105996	0.0154949	0.638905	0.650736	gen_samplesize_finngen_R9_L12_ALOPECAREATA	2	27508073	0.786397	0.0571786	361822	outcome	TRUE	27730940	2	21545	0.010208	1e-24	met-c-934	Serum total triglycerides || id:met-c-934	TRUE	reported	igd	2	TRUE	0.00497993	21545	2.02963e-07	361822	TRUE	1.31234e-23	0.00518402	112.261	97.5943	107.82
rs6544366	T	G	T	G	-0.120608	0.00400428	0.274622	0.279145	gen_samplesize_finngen_R9_L12_ALOPECAREATA	2	20981153	0.947203	0.0604697	361822	outcome	TRUE	21204025	2	19270	0.011441	2.90001e-25	met-c-956	Triglycerides in very small VLDL || id:met-c-956	TRUE	reported	igd	2	TRUE	0.00573443	19270	1.21194e-08	361822	TRUE	1.22339e-24	0.00579538	112.316	97.5943	111.128
rs952275	G	T	G	T	0.108865	-0.0550815	0.426607	0.420879	gen_samplesize_finngen_R9_L12_ALOPECAREATA	2	20998527	0.317049	0.0550517	361822	outcome	TRUE	0.010349	21221399	2	19270	3.58014e-25	met-c-867	Total cholesterol in IDL || id:met-c-867	TRUE	reported	igd	2	TRUE	0.00571026	19270	2.76679e-06	361822	TRUE	1.30987e-23	0.00579812	112.37	87.8557	110.657
rs11632618	A	G	A	G	0.215139	0.0277749	0.059603	0.0485289	gen_samplesize_finngen_R9_L12_ALOPECAREATA	15	58432507	0.825546	0.12601	361822	outcome	TRUE	0.023086	58724706	15	21554	2.90001e-20	met-c-874	Total cholesterol in large HDL || id:met-c-874	TRUE	reported	igd	2	TRUE	0.00401335	21554	1.34277e-07	361822	TRUE	2.3674e-19	0.00518857	112.407	87.8557	86.8442
rs3005923	A	G	A	G	-0.329132	-0.0813886	0.027565	0.0259537	gen_samplesize_finngen_R9_L12_ALOPECAREATA	1	56335870	0.63645	0.172189	361822	outcome	TRUE	0.036167	56801542	1	19266	3.53997e-19	met-c-895	Total cholesterol in LDL || id:met-c-895	TRUE	reported	igd	2	TRUE	0.00428061	19266	6.17481e-07	361822	TRUE	2.04985e-18	0.00580749	112.529	87.8557	82.8162
rs952275	G	T	G	T	0.109054	-0.0550815	0.426607	0.420879	gen_samplesize_finngen_R9_L12_ALOPECAREATA	2	20998527	0.317049	0.0550517	361822	outcome	TRUE	21221399	2	19270	0.010353	3.13979e-25	met-c-869	Total lipids in IDL || id:met-c-869	TRUE	reported	igd	2	TRUE	0.00572559	19270	2.76679e-06	361822	TRUE	1.13928e-23	0.00581827	112.762	97.5943	110.956
rs629301	T	G	T	G	0.12311	0.0266653	0.77977	0.785475	gen_samplesize_finngen_R9_L12_ALOPECAREATA	1	109275684	0.686796	0.0661332	361822	outcome	TRUE	1.98e-24	0.011907	21556	1	109818306	met-c-924	Total cholesterol in small LDL || id:met-c-924	TRUE	reported	igd	2	TRUE	0.00493521	21556	4.49e-07	361822	TRUE	2.78e-23	0.00520547	112.786	90.9225	106.901
rs934197	A	G	A	G	0.113064	0.00892694	0.287213	0.28037	gen_samplesize_finngen_R9_L12_ALOPECAREATA	2	21044589	0.882422	0.0603583	361822	outcome	TRUE	0.01098	21267461	2	21543	3.20996e-24	met-c-885	Phospholipids in large LDL || id:met-c-885	TRUE	reported	igd	2	TRUE	0.0048983	21543	6.04559e-08	361822	TRUE	2.27335e-23	0.00523411	113.341	87.8557	106.034
rs934197	A	G	A	G	0.11307	0.00892694	0.287222	0.28037	gen_samplesize_finngen_R9_L12_ALOPECAREATA	2	21044589	0.882422	0.0603583	361822	outcome	TRUE	0.010965	21267461	2	21552	3.50026e-24	met-c-904	Total cholesterol in medium LDL || id:met-c-904	TRUE	reported	igd	2	TRUE	0.00491012	21552	6.04559e-08	361822	TRUE	1.97333e-23	0.00523476	113.403	87.8557	106.335
rs1260326	C	T	C	T	-0.104582	0.0154949	0.638817	0.650736	gen_samplesize_finngen_R9_L12_ALOPECAREATA	2	27508073	0.786397	0.0571786	361822	outcome	TRUE	0.00994	27730940	2	22569	7.39946e-26	met-c-840	Alanine || id:met-c-840	TRUE	reported	igd	2	TRUE	0.00488137	22569	2.02963e-07	361822	TRUE	3.91916e-24	0.00504717	114.477	87.8557	110.698
rs964184	C	G	C	G	-0.14901	-0.0278824	0.861748	0.854959	gen_samplesize_finngen_R9_L12_ALOPECAREATA	11	116778201	0.717903	0.0771806	361822	outcome	TRUE	0.014041	116648917	11	21540	5.08979e-26	met-c-959	Phospholipids in chylomicrons and largest VLDL particles || id:met-c-959	TRUE	reported	igd	2	TRUE	0.00520193	21540	3.60704e-07	361822	TRUE	1.69448e-24	0.00529069	114.557	87.8557	112.625
rs964184	C	G	C	G	-0.155661	-0.0278824	0.857677	0.854959	gen_samplesize_finngen_R9_L12_ALOPECAREATA	11	116778201	0.717903	0.0771806	361822	outcome	TRUE	0.014572	116648917	11	19271	6.41062e-26	met-c-953	Total lipids in very small VLDL || id:met-c-953	TRUE	reported	igd	2	TRUE	0.00588705	19271	3.60704e-07	361822	TRUE	5.91012e-25	0.00591546	114.663	87.8557	114.109
rs934197	A	G	A	G	0.113771	0.00892694	0.287215	0.28037	gen_samplesize_finngen_R9_L12_ALOPECAREATA	2	21044589	0.882422	0.0603583	361822	outcome	TRUE	1.74e-24	0.010972	21545	2	21267461	met-c-880	Total cholesterol in large LDL || id:met-c-880	TRUE	reported	igd	2	TRUE	0.00496619	21545	6.05e-08	361822	TRUE	1.13e-23	0.00529979	114.782	90.9225	107.521
[truncated: 260 more rows]

## Sheet: Supplementary Table2
Supplementary Table2 heterogeneity
[truncated: 231 more rows]

## Sheet: Supplementary Table2(25)
Supplementary Table2 heterogeneity
[truncated: 51 more rows]

## Sheet: Supplementary Table3
Supplementary Table3 pleiotropy
[truncated: 118 more rows]

[truncated: 2 more sheets: Supplementary Table3(25), Supplementary Table4]
